# Supplementary material for: Revealing of Mycobacterium marinum Transcriptome by RNA-seq
Source: PLoS One. 2013 Sep 30;8(9):e75828. doi: 10.1371/journal.pone.0075828 (PMC3786904; doi:10.1371/journal.pone.0075828)
Supplement: Table S1 — Number of reads mapped to rRNA. (XLSX) [file pone.0075828.s002.xlsx]

## Sheet: Number of reads mapped to rRNA
	5S	16S	23S	Total rRNA	Total reads	Percentage
Log phase	884	25540	239080	265347	19232913	0.0138
Early stationary phase	740	19811	333873	354325	12459906	0.0264
