# Supplementary material for: Revealing of Mycobacterium marinum Transcriptome by RNA-seq
Source: PLoS One. 2013 Sep 30;8(9):e75828. doi: 10.1371/journal.pone.0075828 (PMC3786904; doi:10.1371/journal.pone.0075828)
Supplement: Table S2 — Expression profiles of log phase and early stationary phase culture. (XLSX) [file pone.0075828.s003.xlsx]

## Sheet: Expression profile
gene	name	length	founction	early stationary		log		log2(Fold_change) normalized	q-value(Benjamini et al. 1995)	result
				reads	RPKM	reads	RPKM
lcl|CP000854.1_cdsid_ACC38472.1	dnaA	1533	Chromosomal replication initiator protein DnaA	1393	194.127	5827	481.303	-1.30994	4.24373e-265	down
lcl|CP000854.1_cdsid_ACC38473.1	dnaN	1209	DNA polymerase III (beta chain) DnaN	1099	194.2	3293	344.89	-0.828594	7.58057e-72
lcl|CP000854.1_cdsid_ACC38474.1	recF	1158	DNA replication and repair protein RecF	432	79.699	2221	242.86	-1.60749	7.00582e-138	down
lcl|CP000854.1_cdsid_ACC38475.1	MMAR_0004	564	conserved protein	256	96.9703	565	126.848	-0.38749	0.000228069
lcl|CP000854.1_cdsid_ACC38476.1	gyrB	2079	DNA gyrase (subunit B) GyrB	2316	237.992	7945	483.899	-1.0238	5.53541e-244	down
lcl|CP000854.1_cdsid_ACC38477.1	gyrA	2520	DNA gyrase (subunit A) GyrA	1173	99.4433	5747	288.773	-1.53799	0	down
lcl|CP000854.1_cdsid_ACC38478.1	MMAR_0007	903	conserved hypothetical membrane protein	465	110.013	1428	200.242	-0.864077	3.13436e-34
lcl|CP000854.1_cdsid_ACC38479.1	MMAR_0008	837	conserved hypothetical protein	116	29.6081	77	11.6488	1.34581	1.26196e-10	up
lcl|CP000854.1_cdsid_ACC38480.1	MMAR_0009	762	transcriptional regulator	84	23.5506	209	34.7302	-0.560425	0.001699
lcl|CP000854.1_cdsid_ACC38481.1	MMAR_0010	429	conserved hypothetical protein	146	72.7065	302	89.1385	-0.293963	0.0400557
lcl|CP000854.1_cdsid_ACC38482.1	ppiA	549	peptidyl-prolyl cis-trans isomerase A, PpiA	167	64.9863	803	185.208	-1.51094	1.73852e-46	down
lcl|CP000854.1_cdsid_ACC38483.1	MMAR_0012	426	conserved hypothetical membrane protein	114	57.1706	285	84.7132	-0.567311	0.000202869
lcl|CP000854.1_cdsid_ACC38484.1	MMAR_0013	282	conserved hypothetical membrane protein	419	317.426	1272	571.154	-0.84746	1.06061e-29
lcl|CP000854.1_cdsid_ACC38485.1	MMAR_0014	744	conserved hypothetical membrane protein	242	69.4897	215	36.5916	0.925287	6.19664e-12
lcl|CP000854.1_cdsid_ACC38486.1	trpG	687	anthranilate synthase component II TrpG	551	171.346	1039	191.502	-0.160455	0.0332751
lcl|CP000854.1_cdsid_ACC38487.1	pknB	1881	serine/threonine-protein kinase B PknB	812	92.2242	2910	195.893	-1.08685	2.52875e-99	down
lcl|CP000854.1_cdsid_ACC38488.1	pknA	1359	serine/threonine-protein kinase a PknA	299	47.0034	1931	179.92	-1.93651	4.78222e-155	down
lcl|CP000854.1_cdsid_ACC38489.1	pbpA	1476	penicillin-binding protein PbpA	425	61.5149	2423	207.866	-1.75664	2.93843e-170	down
lcl|CP000854.1_cdsid_ACC38490.1	rodA	1410	cell division protein RodA	341	51.667	1913	171.795	-1.73338	2.96304e-132	down
lcl|CP000854.1_cdsid_ACC38491.1	pstP	1560	serine/threonine phosphatase PstP	905	123.937	4574	371.268	-1.58285	2.56082e-276	down
lcl|CP000854.1_cdsid_ACC38492.1	MMAR_0021	468	conserved hypothetical membrane protein	355	162.054	1535	415.315	-1.35773	8.77993e-75	down
lcl|CP000854.1_cdsid_ACC38493.1	MMAR_0022	1641	conserved protein	2051	267.015	5649	435.892	-0.707051	3.37817e-93
lcl|CP000854.1_cdsid_ACC38494.1	MMAR_0023	381	killer suppression protein	86	48.2227	306	101.698	-1.07651	1.54299e-11	down
lcl|CP000854.1_cdsid_ACC38495.1	MMAR_0024	1077	plasmid maintenance system antidote protein	798	158.294	2979	350.244	-1.14575	1.48123e-110	down
lcl|CP000854.1_cdsid_ACC38496.1	MMAR_0025	939	conserved hypothetical protein	274	62.3394	1035	139.569	-1.16277	3.0602e-40	down
lcl|CP000854.1_cdsid_ACC38497.1	MMAR_0026	792	conserved hypothetical protein	343	92.5224	441	70.5065	0.392047	0.000161461
lcl|CP000854.1_cdsid_ACC38498.1	thyA_1	951	thymidylate synthase, ThyA_1	417	93.6771	823	109.581	-0.226228	0.00795573
lcl|CP000854.1_cdsid_ACC38499.1	MMAR_0028	357	conserved hypothetical protein	86	51.4645	138	48.947	0.0723571	0.726967
lcl|CP000854.1_cdsid_ACC38500.1	MMAR_0029	477	conserved hypothetical protein	357	159.892	752	199.625	-0.320192	0.000380886
lcl|CP000854.1_cdsid_ACC38501.1	MMAR_0030	801	shortchain dehydrogenase	268	71.4793	796	125.833	-0.815919	5.25854e-18
lcl|CP000854.1_cdsid_ACC38502.1	MMAR_0031	753	conserved hypothetical protein	77	21.8461	140	23.5423	-0.10788	0.608727
lcl|CP000854.1_cdsid_ACC38503.1	MMAR_0032	996	conserved hypothetical protein	447	95.8796	665	84.543	0.181537	0.0410434
lcl|CP000854.1_cdsid_ACC38504.1	MMAR_0033	810	conserved hypothetical membrane protein	113	29.8038	375	58.6222	-0.975951	5.61603e-12
lcl|CP000854.1_cdsid_ACC38505.1	proV_1	1200	osmoprotectant (glycine betaine/carnitine/choline/L-proline) transport ATP-binding protein ABC transporter ProV_1	195	34.7161	489	51.5992	-0.571744	8.5334e-07
lcl|CP000854.1_cdsid_ACC38506.1	MMAR_0035	669	ABC transporter permease	405	129.332	374	70.7882	0.8695	2.73351e-17
lcl|CP000854.1_cdsid_ACC38507.1	MMAR_0036	408	DNA-binding protein	629	329.358	1643	509.909	-0.630584	3.16068e-23
lcl|CP000854.1_cdsid_ACC38508.1	MMAR_0037	960	conserved hypothetical protein	146	32.4907	109	14.3771	1.17626	8.29717e-11	up
lcl|CP000854.1_cdsid_ACC38509.1	amt_1	1314	ammonium-transport integral membrane protein, Amt_1	553	89.9099	935	90.1015	-0.00307011	0.970825
lcl|CP000854.1_cdsid_ACC38510.1	MMAR_0039	300	conserved hypothetical protein	103	73.3489	136	57.4028	0.353654	0.0644062
lcl|CP000854.1_cdsid_ACC38511.1	MMAR_0040	969	conserved hypothetical protein	106	23.3701	155	20.2546	0.206413	0.26798
lcl|CP000854.1_cdsid_ACC38512.1	whiB5	417	transcriptional regulatory protein (Whib-like), WhiB5	38	19.4682	35	10.6279	0.873261	0.0106553
lcl|CP000854.1_cdsid_ACC38513.1	MMAR_0042	792	transcriptional regulatory protein	69	18.6124	177	28.2985	-0.604464	0.00199932
lcl|CP000854.1_cdsid_ACC38514.1	MMAR_0043	828	secreted protein P60-related protein	128	33.0261	258	39.4553	-0.25661	0.0971612
lcl|CP000854.1_cdsid_ACC38515.1	MMAR_0044	381	conserved hypothetical protein	106	59.4373	175	58.1606	0.0313261	0.865713
lcl|CP000854.1_cdsid_ACC38516.1	MMAR_0045	1254	conserved hypothetical protein	208	35.4359	175	17.6708	1.00385	9.05381e-12	up
lcl|CP000854.1_cdsid_ACC38517.1	MMAR_0046	318	conserved hypothetical protein	172	115.552	131	52.1627	1.14746	4.61882e-12	up
lcl|CP000854.1_cdsid_ACC38518.1	MMAR_0047	306	conserved hypothetical protein	124	86.5721	199	82.3469	0.0721885	0.673597
lcl|CP000854.1_cdsid_ACC38519.1	MMAR_0048	1107	conserved hypothetical protein	267	51.5278	380	43.4662	0.245457	0.0346295
lcl|CP000854.1_cdsid_ACC38520.1	MMAR_0049	321	conserved hypothetical protein	245	163.057	429	169.226	-0.0535791	0.653471
lcl|CP000854.1_cdsid_ACC38521.1	MMAR_0050	324	conserved hypothetical secreted protein	103	67.9157	140	54.714	0.311834	0.101459
lcl|CP000854.1_cdsid_ACC38522.1	MMAR_0051	774	conserved hypothetical protein	69	19.0452	284	46.4615	-1.28661	6.5975e-14	down
lcl|CP000854.1_cdsid_ACC38523.1	MMAR_0052	1293	conserved integral membrane protein	166	27.4276	620	60.7168	-1.14647	3.65223e-24	down
lcl|CP000854.1_cdsid_ACC38524.1	MMAR_0053	606	conserved hypothetical protein	508	179.089	856	178.861	0.00183447	0.983429
lcl|CP000854.1_cdsid_ACC38525.1	MMAR_0054	1008	conserved hypothetical transmembrane protein	470	99.6128	440	55.2723	0.849774	3.924e-19
lcl|CP000854.1_cdsid_ACC38526.1	MMAR_0055	351	conserved hypothetical transmembrane protein	960	584.308	821	296.177	0.980269	2.05784e-47
lcl|CP000854.1_cdsid_ACC38527.1	mtc28	1134	secreted proline rich protein Mtc28	145	27.317	1021	114.006	-2.06124	1.50945e-89	down
lcl|CP000854.1_cdsid_ACC38528.1	leuS	2931	leucyl-tRNA synthetase LeuS	1065	77.6268	2710	117.076	-0.592823	1.2716e-33
lcl|CP000854.1_cdsid_ACC38529.1	MMAR_0058	666	short-chain type oxidoreductase	287	92.0631	675	128.335	-0.47922	8.38904e-07
lcl|CP000854.1_cdsid_ACC38530.1	MMAR_0059	504	transcriptional regulatory protein	830	351.824	1676	421.075	-0.259222	1.33784e-05
lcl|CP000854.1_cdsid_ACC38531.1	MMAR_0060	750	glutamine ABC transporter, ATP-binding protein	96	27.3456	140	23.6365	0.210296	0.283562
lcl|CP000854.1_cdsid_ACC38532.1	glnQ	1770	ABC transporter permease protein GlnQ	281	33.9165	334	23.894	0.505339	1.52589e-05
lcl|CP000854.1_cdsid_ACC38533.1	MMAR_0062	765	transcriptional regulatory protein (probably GntR-family)	377	105.283	757	125.3	-0.251112	0.00484865
lcl|CP000854.1_cdsid_ACC38534.1	MMAR_0063	798	oxidoreductase	253	67.7323	229	36.3369	0.898407	7.02687e-12
lcl|CP000854.1_cdsid_ACC38535.1	MMAR_0064	915	hydrolase	198	46.2298	426	58.9528	-0.350736	0.00369255
lcl|CP000854.1_cdsid_ACC38536.1	ino1	1119	myo-inositol-1-phosphate synthase Ino1	1773	338.498	2996	339.022	-0.00222831	0.962052
lcl|CP000854.1_cdsid_ACC38537.1	MMAR_0066	543	conserved hypothetical protein	534	210.097	596	138.983	0.596144	3.22636e-12
lcl|CP000854.1_cdsid_ACC38538.1	MMAR_0067	870	conserved hypothetical membrane protein	147	36.0974	358	52.105	-0.529527	9.01321e-05
lcl|CP000854.1_cdsid_ACC38539.1	MMAR_0068	435	conserved hypothetical protein	971	476.879	1591	463.123	0.0422261	0.485692
lcl|CP000854.1_cdsid_ACC38540.1	ponA1	2073	bifunctional penicillin-binding protein 1A/1B PonA1	1649	169.941	5324	325.203	-0.936302	1.65211e-141
lcl|CP000854.1_cdsid_ACC38541.1	MMAR_0070	1641	conserved hypothetical transmembrane protein	429	55.8504	1269	97.9194	-0.810026	1.5592e-27
lcl|CP000854.1_cdsid_ACC38542.1	MMAR_0071	639	transcriptional regulatory protein	104	34.7705	537	106.412	-1.61372	1.32574e-34	down
lcl|CP000854.1_cdsid_ACC38543.1	rpsF	291	30S ribosomal protein S6 RpsF	195	143.159	506	220.178	-0.621046	6.65524e-08
lcl|CP000854.1_cdsid_ACC38544.1	ssb	528	single-strand binding protein Ssb	441	178.436	1341	321.596	-0.849842	2.25107e-31
lcl|CP000854.1_cdsid_ACC38545.1	rpsR1	255	30S ribosomal protein S18-1 RpsR1	718	601.537	3536	1755.85	-1.54545	1.23262e-206	down
lcl|CP000854.1_cdsid_ACC38546.1	rplI	459	50S ribosomal protein L9 RplI	360	167.559	1740	480.012	-1.5184	8.5844e-100	down
lcl|CP000854.1_cdsid_ACC38547.1	dnaB	1383	replicative DNA helicase DnaB	809	124.97	5764	527.737	-2.07824	0	down
lcl|CP000854.1_cdsid_ACC38548.1	MMAR_0077	429	conserved hypothetical protein	46	22.9075	164	48.4063	-1.07937	8.28207e-07	down
lcl|CP000854.1_cdsid_ACC38549.1	MMAR_0078	249	conserved hypothetical protein	175	150.147	358	182.054	-0.277988	0.0339044
lcl|CP000854.1_cdsid_ACC38550.1	MMAR_0079	204	hypothetical protein	50	52.3622	162	100.554	-0.941377	1.25711e-05
lcl|CP000854.1_cdsid_ACC38551.1	coxL_2	2109	carbon monoxyde dehydrogenase (large chain), CoxL_2	402	40.7218	140	8.40557	2.27639	1.09289e-67	up
lcl|CP000854.1_cdsid_ACC38552.1	coxM_2	1005	carbon monoxyde dehydrogenase (medium chain), CoxM_2	252	53.5689	43	5.41774	3.30563	9.86248e-63	up
lcl|CP000854.1_cdsid_ACC38553.1	coxS_2	510	carbon monoxyde dehydrogenase (small chain), CoxS_2	166	69.537	29	7.20018	3.27168	1.85235e-41	up
lcl|CP000854.1_cdsid_ACC38554.1	MMAR_0083	912	amidohydrolase	227	53.1752	64	8.88589	2.58117	1.03781e-44	up
lcl|CP000854.1_cdsid_ACC38555.1	MMAR_0084	609	conserved hypothetical short-chain dehydrogenase	65	22.8021	29	6.02971	1.919	5.17057e-10	up
lcl|CP000854.1_cdsid_ACC38556.1	MMAR_0085	2745	transcriptional regulatory protein	592	46.0741	876	40.4089	0.189283	0.0139721
lcl|CP000854.1_cdsid_ACC38557.1	MMAR_0086	780	hydrolase	328	89.8374	290	47.0781	0.93226	7.13109e-16
lcl|CP000854.1_cdsid_ACC38558.1	MMAR_0087	1767	conserved hypothetical protein	545	65.8928	644	46.1493	0.513812	7.96964e-10
lcl|CP000854.1_cdsid_ACC38559.1	MMAR_0088	603	transcriptional regulator	72	25.509	50	10.4995	1.28069	1.17584e-06	up
lcl|CP000854.1_cdsid_ACC38560.1	MMAR_0089	489	conserved hypothetical protein	72	31.4559	105	27.1892	0.210296	0.354806
lcl|CP000854.1_cdsid_ACC38561.1	MMAR_0090	795	transposase, ISMyma01_aa2	72	19.3483	77	12.2642	0.657755	0.00590823
lcl|CP000854.1_cdsid_ACC38562.1	MMAR_0091	282	transposase, ISMyma01_aa1	45	34.0911	39	17.5118	0.961068	0.00249671
lcl|CP000854.1_cdsid_ACC38563.1	MMAR_0092	306	conserved hypothetical protein	28	19.5485	20	8.27607	1.24004	0.00338821
lcl|CP000854.1_cdsid_ACC38564.1	ermB	1674	integral membrane efflux protein ErmB	282	35.9891	155	11.7244	1.61804	6.13893e-31	up
lcl|CP000854.1_cdsid_ACC38565.1	mmpL5_3	2865	conserved transmembrane transport protein, MmpL5_3	769	57.3429	505	22.3194	1.36132	1.12976e-63	up
lcl|CP000854.1_cdsid_ACC38566.1	mmpS5_3	438	conserved membrane protein MmpS5_3	239	116.574	33	9.54015	3.61109	7.69034e-64	up
lcl|CP000854.1_cdsid_ACC38567.1	MMAR_0096	387	hypothetical protein	34	18.7692	1	0.327193	5.84208	3.89335e-12	up
lcl|CP000854.1_cdsid_ACC38568.1	MMAR_0097	237	conserved hypothetical MbtH-like protein	20	18.0285	5	2.67139	2.75462	2.05889e-05	up
lcl|CP000854.1_cdsid_ACC38569.1	MMAR_0098	3159	polyketide synthase	706	47.7456	327	13.1073	1.86499	1.63622e-91	up
lcl|CP000854.1_cdsid_ACC38570.1	MMAR_0099	11670	non-ribosomal peptide synthetase	5578	102.114	1709	18.5433	2.46121	0	up
lcl|CP000854.1_cdsid_ACC38571.1	MMAR_0100	600	4-hydroxybenzoate synthetase (chorismate lyase)	271	96.493	181	38.1982	1.33692	8.98177e-23	up
lcl|CP000854.1_cdsid_ACC38572.1	MMAR_0101	7335	polyketide synthase PKS	3686	107.358	1922	33.1794	1.69406	0	up
lcl|CP000854.1_cdsid_ACC38573.1	MMAR_0102	6594	polyketide synthase PKS	4433	143.624	1989	38.1946	1.91086	0	up
lcl|CP000854.1_cdsid_ACC38574.1	MMAR_0103	1092	conserved hypothetical protein	386	75.5166	365	42.3239	0.835321	1.53194e-15
lcl|CP000854.1_cdsid_ACC38575.1	MMAR_0104	1389	conserved hypothetical protein	256	39.3745	242	22.0612	0.835754	9.03613e-11
lcl|CP000854.1_cdsid_ACC38576.1	MMAR_0105	264	conserved hypothetical protein	205	165.893	214	102.642	0.69263	9.04481e-07
lcl|CP000854.1_cdsid_ACC38577.1	MMAR_0106	1032	conserved hypothetical protein	136	28.1538	362	44.4165	-0.657766	1.59611e-06
lcl|CP000854.1_cdsid_ACC38578.1	celA	1053	cellobiohydrolase a (1,4-beta-cellobiosidase a) CelA	770	156.221	1355	162.94	-0.0607457	0.359488
lcl|CP000854.1_cdsid_ACC38579.1	MMAR_0108	606	transcriptional regulatory protein	38	13.3964	99	20.6861	-0.626812	0.017621
lcl|CP000854.1_cdsid_ACC38580.1	MMAR_0109	1086	conserved hypothetical protein	1237	243.342	1629	189.936	0.357476	3.50903e-11
lcl|CP000854.1_cdsid_ACC38581.1	MMAR_0110	1440	oxidoreductase	286	42.4308	1371	120.556	-1.50652	4.8966e-78	down
lcl|CP000854.1_cdsid_ACC38582.1	MMAR_0111	975	PE family protein	857	187.782	840	109.091	0.783523	1.61975e-29
lcl|CP000854.1_cdsid_ACC38583.1	dhaA_1	978	haloalkane dehalogenase DhaA_1	454	99.1733	332	42.9848	1.20613	7.05294e-32	up
lcl|CP000854.1_cdsid_ACC38584.1	MMAR_0113	306	hypothetical protein	36	25.1338	52	21.5178	0.224102	0.49
lcl|CP000854.1_cdsid_ACC38585.1	MMAR_0115	261	conserved hypothetical membrane protein	114	93.313	116	56.2773	0.729526	0.000134548
lcl|CP000854.1_cdsid_ACC38586.1	MMAR_0116	1020	conserved hypothetical membrane protein	337	70.5842	280	34.7595	1.02194	1.00638e-18	up
lcl|CP000854.1_cdsid_ACC38587.1	MMAR_0117	471	conserved hypothetical protein	299	135.621	147	39.5196	1.77895	3.42823e-37	up
lcl|CP000854.1_cdsid_ACC38588.1	MMAR_0118	576	regulatory protein	46	17.0613	111	24.4015	-0.516237	0.0353422
lcl|CP000854.1_cdsid_ACC38589.1	MMAR_0119	1188	conserved hypothetical membrane protein	206	37.0449	138	14.7088	1.33259	1.43829e-17	up
lcl|CP000854.1_cdsid_ACC38590.1	MMAR_0120	1389	conserved hypothetical protein	256	39.3745	111	10.119	1.9602	2.42069e-36	up
lcl|CP000854.1_cdsid_ACC38591.1	MMAR_0121	2343	formate dehydrogenase H	814	74.2215	1241	67.068	0.146214	0.0251806
lcl|CP000854.1_cdsid_ACC38592.1	cyp279A2	1239	cytochrome P450 279A2 Cyp279A2	242	41.7275	43	4.39453	3.24722	2.1266e-59	up
lcl|CP000854.1_cdsid_ACC38593.1	MMAR_0123	3354	transcriptional regulatory protein (LuxR- family)	907	57.7726	508	19.1786	1.59089	4.92342e-94	up
lcl|CP000854.1_cdsid_ACC38594.1	MMAR_0124	942	quinone oxidoreductase	229	51.9353	283	38.0409	0.449162	0.000477124
lcl|CP000854.1_cdsid_ACC38595.1	MMAR_0125	447	transcriptional regulatory protein (MarR family)	25	11.9484	37	10.4812	0.18902	0.627609
lcl|CP000854.1_cdsid_ACC38596.1	MMAR_0126	759	conserved hypothetical protein	556	156.499	385	64.2295	1.28484	1.34055e-42	up
lcl|CP000854.1_cdsid_ACC38597.1	adhD_1	1110	zinc-containing alcohol dehydrogenase NAD- dependent, AdhD_1	1396	268.683	464	52.9311	2.34372	8.75706e-240	up
lcl|CP000854.1_cdsid_ACC38598.1	MMAR_0128	1023	oxidoreductase	477	99.6141	95	11.7588	3.08261	1.81237e-110	up
lcl|CP000854.1_cdsid_ACC38599.1	MMAR_0129	318	monooxygenase effector, MmoB/DmpM family protein	353	237.151	63	25.0859	3.24086	7.44251e-86	up
lcl|CP000854.1_cdsid_ACC38600.1	MMAR_0130	1092	monooxygenase hydroxylase, subunit B (AamH_B)	785	153.577	99	11.4796	3.74181	7.56088e-212	up
lcl|CP000854.1_cdsid_ACC38601.1	MMAR_0131	1539	monooxygenase hydroxylase, subunit A (AamH_A)	2127	295.261	259	21.3097	3.79241	0	up
lcl|CP000854.1_cdsid_ACC38602.1	MMAR_0132	663	two-component transcriptional regulatory protein	179	57.679	147	28.075	1.03876	7.80444e-11	up
lcl|CP000854.1_cdsid_ACC38603.1	MMAR_0133	1095	two-component sensor histidine kinase	351	68.4811	224	25.903	1.40259	3.61535e-31	up
lcl|CP000854.1_cdsid_ACC38604.1	MMAR_0134	360	conserved hypothetical protein	165	97.9173	26	9.14506	3.4205	9.86883e-43	up
lcl|CP000854.1_cdsid_ACC38605.1	MMAR_0135	720	conserved hypothetical protein	115	34.1227	168	29.5456	0.207789	0.245173
lcl|CP000854.1_cdsid_ACC38606.1	MMAR_0136	1185	conserved hypothetical intergral membrane protein	184	33.1724	120	12.8227	1.37129	1.72764e-16	up
lcl|CP000854.1_cdsid_ACC38607.1	MMAR_0137	267	conserved hypothetical protein	333	266.447	609	288.816	-0.116303	0.241514
lcl|CP000854.1_cdsid_ACC38608.1	MMAR_0138	1194	conserved hypothetical protein	191	34.1749	134	14.2107	1.26596	3.05404e-15	up
lcl|CP000854.1_cdsid_ACC38609.1	fadE6_1	2226	acyl-CoA dehydrogenase FadE6_1	269	25.817	215	12.2301	1.07789	1.72823e-16	up
lcl|CP000854.1_cdsid_ACC38610.1	MMAR_0140	867	conserved hypothetical protein	178	43.861	136	19.8626	1.14289	2.30288e-12	up
lcl|CP000854.1_cdsid_ACC38611.1	MMAR_0141	576	transcriptional regulatory protein (probably TetR-family)	251	93.0956	272	59.7946	0.638697	4.17402e-07
lcl|CP000854.1_cdsid_ACC38612.1	ltp1_1	1212	lipid-transfer protein Ltp1_1	1278	225.271	2708	282.919	-0.328723	3.00349e-12
lcl|CP000854.1_cdsid_ACC38613.1	MMAR_0143	399	conserved hypothetical protein	230	123.15	837	265.625	-1.10898	1.59586e-30	down
lcl|CP000854.1_cdsid_ACC38614.1	MMAR_0144	417	conserved hypothetical membrane protein	991	507.71	3679	1117.14	-1.13774	1.06227e-134	down
lcl|CP000854.1_cdsid_ACC38615.1	MMAR_0145	492	transcriptional regulator	236	102.477	872	224.423	-1.13092	1.03858e-32	down
lcl|CP000854.1_cdsid_ACC38616.1	MMAR_0146	1164	predicted ATPase	194	35.6063	328	35.681	-0.00302239	0.983253
lcl|CP000854.1_cdsid_ACC38617.1	MMAR_0147	744	conserved hypothetical secreted protein	53	15.2188	42	7.14812	1.09022	0.000259977	up
lcl|CP000854.1_cdsid_ACC38618.1	MMAR_0148	1209	glycosyltransferase	133	23.5019	280	29.3256	-0.319384	0.0323447
lcl|CP000854.1_cdsid_ACC38619.1	fadE25_2	1212	acyl-CoA dehydrogenase FadE25_2	488	86.0191	1282	133.937	-0.638826	7.85417e-19
lcl|CP000854.1_cdsid_ACC38620.1	MMAR_0150	645	transcriptional regulatory protein (probably TetR/AcrR-family)	117	38.7529	368	72.2443	-0.89858	1.98585e-10
lcl|CP000854.1_cdsid_ACC38621.1	eis1	1218	enhanced intracellular survival protein Eis1	107	18.7678	111	11.5396	0.701668	0.000355595
lcl|CP000854.1_cdsid_ACC38622.1	MMAR_0152	567	conserved protein	881	331.949	2385	532.624	-0.682159	8.5186e-38
lcl|CP000854.1_cdsid_ACC38623.1	MMAR_0153	432	conserved hypothetical protein	864	427.275	1547	453.442	-0.0857532	0.164388
lcl|CP000854.1_cdsid_ACC38624.1	MMAR_0154	1041	coenzyme F420-dependent oxidoreductase	777	159.459	1787	217.365	-0.446936	4.16839e-14
lcl|CP000854.1_cdsid_ACC38625.1	fadE36_1	1068	acyl-CoA dehydrogenase FadE36_1	139	27.8049	240	28.4548	-0.0333327	0.835187
lcl|CP000854.1_cdsid_ACC38626.1	fadE2_1	1224	acyl-CoA dehydrogenase FadE2_1	671	117.117	265	27.4145	2.09494	3.48362e-101	up
lcl|CP000854.1_cdsid_ACC38627.1	cyaA	1125	adenylate cyclase, CyaA	154	29.2446	291	32.7534	-0.163472	0.259459
lcl|CP000854.1_cdsid_ACC38628.1	icd2	2238	isocitrate dehydrogenase	2162	206.383	6355	359.56	-0.800909	1.14134e-129
lcl|CP000854.1_cdsid_ACC38629.1	MMAR_0159	837	conserved hypothetical membrane protein	389	99.2892	248	37.5182	1.40405	1.94716e-34	up
lcl|CP000854.1_cdsid_ACC38630.1	MMAR_0160	792	conserved secreted protein	147	39.6525	167	26.6997	0.570585	0.000499015
lcl|CP000854.1_cdsid_ACC38631.1	MMAR_0161	726	conserved hypothetical membrane protein	94	27.6611	83	14.4763	0.934166	1.76469e-05
lcl|CP000854.1_cdsid_ACC38632.1	MMAR_0162	1089	conserved hypothetical transmembrane protein	406	79.6482	136	15.8134	2.33249	2.4587e-70	up
lcl|CP000854.1_cdsid_ACC38633.1	MMAR_0163	1182	conserved protein	177	31.9914	77	8.24876	1.95544	1.68673e-25	up
lcl|CP000854.1_cdsid_ACC38634.1	MMAR_0164	981	nucleoside-diphosphate-sugar epimerase	100	21.7775	20	2.58153	3.07654	2.99151e-24	up
lcl|CP000854.1_cdsid_ACC38635.1	MMAR_0165	1098	conserved hypothetical transmembrane protein	97	18.8733	31	3.57499	2.40033	1.8418e-18	up
lcl|CP000854.1_cdsid_ACC38636.1	gabT_2	1350	4-aminobutyrate aminotransferase, GabT_2	109	17.2493	29	2.72007	2.66482	5.92157e-23	up
lcl|CP000854.1_cdsid_ACC38637.1	MMAR_0167	1509	glutamate decarboxylase	60	8.49454	29	2.43346	1.80353	1.07175e-08	up
lcl|CP000854.1_cdsid_ACC38638.1	MMAR_0168	744	conserved protein	256	73.5097	63	10.7222	2.77734	3.15784e-54	up
lcl|CP000854.1_cdsid_ACC38639.1	MMAR_0169	507	conserved protein	377	158.859	139	34.7154	2.1941	8.02982e-61	up
lcl|CP000854.1_cdsid_ACC38640.1	MMAR_0170	729	conserved membrane protein	129	37.8042	34	5.90564	2.67838	4.82478e-27	up
lcl|CP000854.1_cdsid_ACC38641.1	MMAR_0171	975	ATP-binding protein ABC transporter	90	19.7204	46	5.97405	1.72291	1.06186e-11	up
lcl|CP000854.1_cdsid_ACC38642.1	MMAR_0172	777	conserved membrane protein	401	110.256	140	22.8151	2.27279	2.13922e-67	up
lcl|CP000854.1_cdsid_ACC38643.1	MMAR_0173	282	acyl carrier protein	483	365.911	122	54.7805	2.73976	1.20936e-99	up
lcl|CP000854.1_cdsid_ACC38644.1	pks16_1	1641	polyketide synthase Pks16_1	222	28.9016	74	5.71003	2.33958	3.03434e-39	up
lcl|CP000854.1_cdsid_ACC38645.1	yrbE6A	846	conserved hypothetical integral membrane protein YrbE6A	112	28.283	35	5.23858	2.43269	2.09987e-21	up
lcl|CP000854.1_cdsid_ACC38646.1	yrbE6B	867	conserved hypothetical integral membrane protein YrbE6B	197	48.5428	69	10.0773	2.26814	9.22923e-34	up
lcl|CP000854.1_cdsid_ACC38647.1	mce6A	1491	MCE-family protein Mce6A	256	36.6809	67	5.69001	2.68853	1.8913e-52	up
lcl|CP000854.1_cdsid_ACC38648.1	mce6B	1074	MCE-family protein Mce6B	283	56.2937	98	11.5541	2.28457	2.83046e-48	up
lcl|CP000854.1_cdsid_ACC38649.1	mce6C	1047	MCE-family protein Mce6C	430	87.7404	138	16.6897	2.39429	1.0688e-76	up
lcl|CP000854.1_cdsid_ACC38650.1	mce6D	1113	MCE-family protein Mce6D	82	15.7397	38	4.32319	1.86424	7.27879e-12	up
lcl|CP000854.1_cdsid_ACC38651.1	mce6E	1128	MCE-family lipoprotein Mce6E	144	27.2729	57	6.39855	2.09165	8.44659e-23	up
lcl|CP000854.1_cdsid_ACC38652.1	mce6F	1239	MCE-family protein Mce6F	216	37.2443	112	11.4462	1.70215	9.96207e-26	up
lcl|CP000854.1_cdsid_ACC38653.1	MMAR_0183	2553	PE-PGRS family protein	231	19.3303	54	2.6783	2.85148	2.25171e-50	up
lcl|CP000854.1_cdsid_ACC38654.1	MMAR_0184	1446	conserved hypothetical membrane protein	130	19.2067	46	4.02815	2.25342	1.33204e-22	up
lcl|CP000854.1_cdsid_ACC38655.1	MMAR_0185	297	PE family protein, PE35	19	13.6671	13	5.54246	1.3021	0.0124711
lcl|CP000854.1_cdsid_ACC38656.1	MMAR_0186	1107	PPE family protein	209	40.3345	28	3.20277	3.65462	1.69341e-56	up
lcl|CP000854.1_cdsid_ACC38657.1	esxB_1	303	10 kDa culture filtrate antigen EsxB_1	5079	3581.08	11870	4960.48	-0.470087	5.01346e-94
lcl|CP000854.1_cdsid_ACC38658.1	esxA_1	288	6 kDa culture filtrate antigen EsxA_1 (early secreted antigenic target - Esat6)	175	129.815	455	200.048	-0.623895	2.77621e-07
lcl|CP000854.1_cdsid_ACC38659.1	esxA_3	288	conserved hypothetical EsxA-like protein, EsxA_3	100	74.1798	37	16.2677	2.18902	3.86447e-17	up
lcl|CP000854.1_cdsid_ACC38660.1	MMAR_0190	180	hypothetical protein	12	14.2425	14	9.84852	0.532224	0.366015
lcl|CP000854.1_cdsid_ACC38661.1	MMAR_0191	1146	PPE family protein, PPE51_2	107	19.947	58	6.40854	1.6381	8.30279e-13	up
lcl|CP000854.1_cdsid_ACC38662.1	MMAR_0193	222	hypothetical protein	30	28.87	24	13.6891	1.07654	0.00685258
lcl|CP000854.1_cdsid_ACC38663.1	MMAR_0194	129	hypothetical protein	5	8.28053	2	1.96316	2.07654	0.0761958
lcl|CP000854.1_cdsid_ACC38664.1	esxB_2	303	conserved hypothetical EsxB-like protein, EsxB_2	81	57.1111	36	15.0444	1.92454	3.43487e-12	up
lcl|CP000854.1_cdsid_ACC38665.1	esxA_2	288	conserved hypothetical EsxA-like protein, EsxA_2	125	92.7247	26	11.4313	3.01996	1.8337e-29	up
lcl|CP000854.1_cdsid_ACC38666.1	MMAR_0197	348	conserved hypothetical alanine and proline rich protein	63	38.6758	19	6.91337	2.48397	6.40061e-13	up
lcl|CP000854.1_cdsid_ACC38667.1	MMAR_0198	372	conserved hypothetical protein	69	39.6263	36	12.2539	1.69322	4.3439e-09	up
lcl|CP000854.1_cdsid_ACC38668.1	MMAR_0199	2070	conserved hypothetical membrane protein	383	39.5281	183	11.1943	1.82012	1.06563e-48	up
lcl|CP000854.1_cdsid_ACC38669.1	MMAR_0200	492	conserved hypothetical protein	33	14.3294	53	13.6404	0.0710904	0.831856
lcl|CP000854.1_cdsid_ACC38670.1	MMAR_0201	276	hypothetical protein	53	41.0246	72	33.0323	0.312612	0.243768
lcl|CP000854.1_cdsid_ACC38671.1	MMAR_0202	1539	conserved hypothetical alanine and glycine rich protein	237	32.8994	271	22.297	0.561211	1.24689e-05
lcl|CP000854.1_cdsid_ACC38672.1	MMAR_0203	1542	conserved hypothetical alanine and glycine rich protein	252	34.9136	205	16.8339	1.05242	5.44661e-15	up
lcl|CP000854.1_cdsid_ACC38673.1	MMAR_0204	552	conserved hypothetical protein	195	75.4698	181	41.5198	0.862101	6.53423e-09
lcl|CP000854.1_cdsid_ACC38674.1	MMAR_0205	1605	flavoprotein	356	47.3863	772	60.9057	-0.362107	5.1081e-05
lcl|CP000854.1_cdsid_ACC38675.1	sdaA	1386	L-serine dehydratase SdaA	374	57.6483	532	48.6031	0.246229	0.0118173
lcl|CP000854.1_cdsid_ACC38676.1	glyA2	1278	serine hydroxymethyltransferase GlyA2	238	39.7854	496	49.1435	-0.304762	0.00614709
lcl|CP000854.1_cdsid_ACC38677.1	gcvH_1	405	glycine cleavage system H protein GcvH_1	82	43.255	72	22.5109	0.942244	5.46679e-05
lcl|CP000854.1_cdsid_ACC38678.1	gcvT_1	1128	aminomethyltransferase GcvT_1ne	189	35.7957	143	16.0525	1.15699	2.8211e-13	up
lcl|CP000854.1_cdsid_ACC38679.1	gcvB_1	2886	glycine dehydrogenase GcvB_1	555	41.0842	305	13.3819	1.6183	1.67909e-59	up
lcl|CP000854.1_cdsid_ACC38680.1	MMAR_5544	99	hypothetical protein	23	49.633	19	24.3016	1.03025	0.0228813
lcl|CP000854.1_cdsid_ACC38681.1	MMAR_0212	1371	conserved hypothetical oxidoreductase	446	69.4985	219	20.2266	1.78073	7.60943e-55	up
lcl|CP000854.1_cdsid_ACC38682.1	MMAR_0213	1761	D-amino acid aminohydrolase	357	43.3099	234	16.8257	1.36403	2.00816e-30	up
lcl|CP000854.1_cdsid_ACC38683.1	MMAR_0214	378	conserved hypothetical protein	48	27.1286	96	32.1584	-0.245383	0.339648
lcl|CP000854.1_cdsid_ACC38684.1	MMAR_0215	1050	glutamine-transport transmembrane protein ABC transporter	541	110.074	2073	249.992	-1.1834	2.22933e-81	down
lcl|CP000854.1_cdsid_ACC38685.1	MMAR_0216	993	glutamine-transport ATP-binding protein ABC transporter	474	101.978	3287	419.147	-2.0392	2.63951e-281	down
lcl|CP000854.1_cdsid_ACC38686.1	MMAR_0217	951	conserved hypothetical lipoprotein	128	28.7546	145	19.3065	0.574708	0.00109036
lcl|CP000854.1_cdsid_ACC38687.1	MMAR_0218	1299	conserved hypothetical transmembrane protein	96	15.7885	34	3.31425	2.25212	4.77457e-17	up
lcl|CP000854.1_cdsid_ACC38688.1	MMAR_0219	378	conserved hypothetical membrane protein	675	381.496	498	166.822	1.19336	6.23855e-46	up
lcl|CP000854.1_cdsid_ACC38689.1	MMAR_0220	1176	conserved hypothetical protein	202	36.6963	80	8.61387	2.0909	2.17168e-31	up
lcl|CP000854.1_cdsid_ACC38690.1	MMAR_0221	1098	conserved hypothetical protein	71	13.8145	29	3.34435	2.04638	1.19872e-11	up
lcl|CP000854.1_cdsid_ACC38691.1	MMAR_0222	594	transcriptional regulatory protein (probably TetR-family)	206	74.0898	424	90.3847	-0.286803	0.0171126
lcl|CP000854.1_cdsid_ACC38692.1	MMAR_0223	831	oxidoreductase	75	19.2814	57	8.68539	1.15055	5.30116e-06	up
lcl|CP000854.1_cdsid_ACC38693.1	MMAR_0224	606	transcriptional regulatory protein	118	41.5994	528	110.326	-1.40713	4.45656e-28	down
lcl|CP000854.1_cdsid_ACC38694.1	MMAR_0225	621	conserved hypothetical secreted protein	94	32.3381	235	47.9172	-0.567311	0.000753479
lcl|CP000854.1_cdsid_ACC38695.1	MMAR_0226	609	conserved hypothetical protein	781	273.975	2300	478.218	-0.803623	4.34314e-48
lcl|CP000854.1_cdsid_ACC38696.1	lpqP_1	981	conserved lipoprotein LpqP_1	217	47.2573	321	41.4335	0.189739	0.140703
lcl|CP000854.1_cdsid_ACC38697.1	MMAR_0228	450	conserved hypothetical protein	48	22.788	54	15.1949	0.584692	0.0444314
lcl|CP000854.1_cdsid_ACC38698.1	MMAR_0229	807	conserved hypothetical protein	98	25.9436	39	6.11937	2.08392	6.76767e-16	up
lcl|CP000854.1_cdsid_ACC38699.1	MMAR_0230	1185	dioxygenase	594	107.089	533	56.954	0.910944	1.31804e-26
lcl|CP000854.1_cdsid_ACC38700.1	ctpA_1	2370	cation transporter p-type ATPase CtpA_1	278	25.0596	273	14.5858	0.780801	1.88782e-10
lcl|CP000854.1_cdsid_ACC38701.1	MMAR_0232	891	conserved hypothetical secreted protein	73	17.5034	38	5.40034	1.69651	1.4586e-09	up
lcl|CP000854.1_cdsid_ACC38702.1	MMAR_0233	213	conserved hypothetical protein	28	28.0838	5	2.97239	3.24004	4.53035e-08	up
lcl|CP000854.1_cdsid_ACC38703.1	MMAR_0234	492	conserved hypothetical protein	171	74.2521	403	103.718	-0.482167	0.000137467
lcl|CP000854.1_cdsid_ACC38704.1	MMAR_0235	564	pyridoxamine 5'-phosphate oxidase	180	68.1822	216	48.4942	0.491582	0.000771729
lcl|CP000854.1_cdsid_ACC38705.1	MMAR_0236	1011	conserved hypothetical protein	153	32.3309	222	27.8046	0.217589	0.158764
lcl|CP000854.1_cdsid_ACC38706.1	MMAR_0237	618	transcriptional regulatory protein (possibly TetR-family)	139	48.0512	194	39.7492	0.273645	0.0926406
lcl|CP000854.1_cdsid_ACC38707.1	MMAR_0238	630	transcriptional regulatory protein (possibly TetR-family)	145	49.1706	217	43.6149	0.172975	0.274954
lcl|CP000854.1_cdsid_ACC38708.1	MMAR_0239	1800	monooxygenase	412	48.8993	578	40.6603	0.266192	0.00430173
lcl|CP000854.1_cdsid_ACC38709.1	MMAR_0240	1677	monoooxygenase	620	78.9835	638	48.1729	0.713329	1.10595e-18
lcl|CP000854.1_cdsid_ACC38710.1	adhD	1158	zinc-type alcohol dehydrogenase AdhD	214	39.4805	109	11.9188	1.7279	5.1366e-26	up
lcl|CP000854.1_cdsid_ACC38711.1	MMAR_0242	1716	PE-PGRS family protein	278	34.6103	82	6.05079	2.51601	6.07992e-53	up
lcl|CP000854.1_cdsid_ACC38712.1	MMAR_0243	813	short-chain type dehydrogenase/reductase	168	44.1465	119	18.5341	1.25212	2.31006e-13	up
lcl|CP000854.1_cdsid_ACC38713.1	MMAR_0244	600	methyltransferase/methylase	110	39.1669	199	41.9969	-0.100648	0.568148
lcl|CP000854.1_cdsid_ACC38714.1	echA8_7	810	enoyl-CoA hydratase, EchA8_7	744	196.23	2230	348.606	-0.829052	3.73747e-49
lcl|CP000854.1_cdsid_ACC38715.1	MMAR_0246	831	conserved hypothetical membrane protein	413	106.176	534	81.3684	0.383919	4.81316e-05
lcl|CP000854.1_cdsid_ACC38716.1	MMAR_0247	615	conserved hypothetical protein	162	56.2753	283	58.2676	-0.0501915	0.733934
lcl|CP000854.1_cdsid_ACC38717.1	MMAR_0248	861	short-chain type dehydrogenase/reductase	138	34.2416	92	13.5301	1.33958	2.62004e-12	up
lcl|CP000854.1_cdsid_ACC38718.1	MMAR_0249	630	transcriptional regulatory protein (possibly TetR-family)	87	29.5023	141	28.3396	0.0580089	0.776985
lcl|CP000854.1_cdsid_ACC38719.1	MMAR_0250	825	conserved hypothetical protein	187	48.4245	346	53.1053	-0.133117	0.315602
lcl|CP000854.1_cdsid_ACC38720.1	mtn	756	bifunctional Mta/Sah nucleosidase Mtn	154	43.5188	493	82.5735	-0.924041	4.24245e-14
lcl|CP000854.1_cdsid_ACC38721.1	MMAR_0253	486	conserved protein	56	24.6167	102	26.5754	-0.110454	0.654878
lcl|CP000854.1_cdsid_ACC38722.1	MMAR_0254	804	ketoacyl reductase	252	66.9611	1001	157.65	-1.23533	9.65342e-43	down
lcl|CP000854.1_cdsid_ACC38723.1	mmpL5_4	2913	conserved transmembrane transport protein, MmpL5_4	796	58.3782	2442	106.15	-0.862606	2.35479e-57
lcl|CP000854.1_cdsid_ACC38724.1	MMAR_0256	4251	non-ribosomal peptide synthetase	415	20.8562	652	19.421	0.102856	0.266256
lcl|CP000854.1_cdsid_ACC38725.1	MMAR_0257	252	conserved hypothetical protein	72	61.0393	48	24.1188	1.33958	4.79711e-07	up
lcl|CP000854.1_cdsid_ACC38726.1	fadD10	1596	fatty-acid-CoA ligase FadD10	309	41.3622	388	30.7832	0.426167	0.000108462
lcl|CP000854.1_cdsid_ACC38727.1	MMAR_0259	555	conserved hypothetical protein	170	65.4386	150	34.2227	0.935189	6.51115e-09
lcl|CP000854.1_cdsid_ACC38728.1	MMAR_0260	870	oxidoreductase	332	81.5261	310	45.1189	0.853532	5.14928e-14
lcl|CP000854.1_cdsid_ACC38729.1	MMAR_0261	1419	PPE family protein, PPE1	287	43.2093	168	14.9914	1.52721	4.82622e-29	up
lcl|CP000854.1_cdsid_ACC38730.1	omt_1	810	O-methyltransferase Omt_1	114	30.0675	278	43.4586	-0.531434	0.000549249
lcl|CP000854.1_cdsid_ACC38731.1	MMAR_0263	714	conserved membrane protein	372	111.307	313	55.5088	1.00376	5.78362e-20	up
lcl|CP000854.1_cdsid_ACC38732.1	ctpA	2292	cation transporter p-type ATPase a CtpA	602	56.1125	483	26.6838	1.07236	7.4064e-35	up
lcl|CP000854.1_cdsid_ACC38733.1	sigC_1	555	RNA polymerase sigma factor, ECF subfamily, SigC_1	62	23.8658	230	52.4748	-1.13668	1.03899e-09	down
lcl|CP000854.1_cdsid_ACC38734.1	MMAR_0266	744	conserved hypothetical secreted protein	153	43.9336	80	13.6155	1.69008	1.8262e-18	up
lcl|CP000854.1_cdsid_ACC38735.1	MMAR_0267	1977	conserved integral membrane protein	1425	153.988	1290	82.6226	0.898208	2.16226e-60
lcl|CP000854.1_cdsid_ACC38736.1	MMAR_0268	219	conserved secreted protein	112	109.258	338	195.429	-0.838908	9.16268e-09
lcl|CP000854.1_cdsid_ACC38737.1	ctpB	2274	cation-transporter p-type ATPase B CtpB	959	90.0961	1934	107.692	-0.257368	3.31916e-06
lcl|CP000854.1_cdsid_ACC38738.1	MMAR_0271	807	short-chain type dehydrogenase/reductase	175	46.3279	72	11.2973	2.0359	1.62437e-26	up
lcl|CP000854.1_cdsid_ACC38739.1	cyp226B1	1272	cytochrome P450 226B1 Cyp226B1	565	94.8941	388	38.6243	1.29681	7.17479e-44	up
lcl|CP000854.1_cdsid_ACC38740.1	MMAR_0273	1263	amidohydrolase	169	28.5865	242	24.2621	0.236633	0.106918
lcl|CP000854.1_cdsid_ACC38741.1	cyp271A1	1296	cytochrome P450 271A1 Cyp271A1	138	22.7485	93	9.08644	1.32398	4.10409e-12	up
lcl|CP000854.1_cdsid_ACC38742.1	gcpE_2	1164	GcpE protein	195	35.7898	76	8.26754	2.11402	9.25394e-31	up
lcl|CP000854.1_cdsid_ACC38743.1	dxs2	1854	1-deoxy-D-xylulose 5-phosphate synthase Dxs2	257	29.6143	134	9.15189	1.69415	3.80445e-30	up
lcl|CP000854.1_cdsid_ACC38744.1	lytB2	1002	LytB-related protein LytB2	200	42.6423	58	7.32953	2.54049	6.74413e-39	up
lcl|CP000854.1_cdsid_ACC38745.1	MMAR_0278	1017	conserved hypothetical protein	288	60.4992	73	9.08903	2.73472	7.17928e-60	up
lcl|CP000854.1_cdsid_ACC38746.1	MMAR_0279	744	conserved hypothetical membrane protein	184	52.8351	63	10.7222	2.3009	3.70183e-32	up
lcl|CP000854.1_cdsid_ACC38747.1	MMAR_0280	996	non-plant terpene cyclase (C1 class)	374	80.2214	337	42.8436	0.904906	4.23755e-17
lcl|CP000854.1_cdsid_ACC38748.1	cyp183B1	1389	cytochrome P450 183B1 Cyp183B1	127	19.5335	49	4.46693	2.12859	1.06777e-20	up
lcl|CP000854.1_cdsid_ACC38749.1	idsB_3	990	polyprenyl synthetase IdsB_3	151	32.5851	50	6.39515	2.34917	2.78305e-27	up
lcl|CP000854.1_cdsid_ACC38750.1	cyp274A1	1356	cytochrome P450 274A1 Cyp274A1	497	78.3023	212	19.7967	1.9838	2.76666e-70	up
lcl|CP000854.1_cdsid_ACC38751.1	plcB_3	1743	membrane-associated phospholipase C 2 PlcB_3	281	34.4419	547	39.738	-0.206354	0.049097
lcl|CP000854.1_cdsid_ACC38752.1	MMAR_0285	1518	conserved hypothetical protein	1027	144.536	738	61.5602	1.23136	1.38518e-72	up
lcl|CP000854.1_cdsid_ACC38753.1	lipJ	1377	lignin peroxidase LipJ	327	50.7331	273	25.1041	1.01501	5.05841e-18	up
lcl|CP000854.1_cdsid_ACC38754.1	MMAR_0287	606	transcriptional regulatory protein	535	188.608	219	45.7601	2.04322	1.87209e-78	up
lcl|CP000854.1_cdsid_ACC38755.1	MMAR_0288	951	conserved hypothetical protein	108	24.2617	59	7.85574	1.62686	8.42359e-13	up
lcl|CP000854.1_cdsid_ACC38756.1	rpsR2	264	ribosomal protein S18 RpsR2	60	48.554	13	6.23527	2.96107	1.28534e-14	up
lcl|CP000854.1_cdsid_ACC38757.1	rpsN2	306	ribosomal protein S14 RpsN2	106	74.0052	27	11.1727	2.72765	6.89685e-23	up
lcl|CP000854.1_cdsid_ACC38758.1	rpmG1	165	ribosomal protein L33 RpmG1	33	42.7275	13	9.97643	2.09857	2.92846e-06	up
lcl|CP000854.1_cdsid_ACC38759.1	rpmB2	237	50S ribosomal protein L28 RpmB2	42	37.8598	9	4.8085	2.97701	1.09499e-10	up
lcl|CP000854.1_cdsid_ACC38760.1	MMAR_0293	1197	conserved protein	76	13.5643	29	3.06775	2.14456	4.72201e-13	up
lcl|CP000854.1_cdsid_ACC38761.1	rpmE_1	273	50S ribosomal protein L31 RpmE_1	127	99.3846	34	15.77	2.65584	2.02322e-26	up
lcl|CP000854.1_cdsid_ACC38762.1	MMAR_0295	900	short-chain type dehydrogenase/reductase	134	31.8083	97	13.6472	1.22079	1.47786e-10	up
lcl|CP000854.1_cdsid_ACC38763.1	fadD12_2	1587	long-chain-fatty-acid--CoA ligase FadD12_2	306	41.1929	215	17.1545	1.26381	1.61889e-23	up
lcl|CP000854.1_cdsid_ACC38764.1	ctpI	4863	cation-transporter ATPase I CtpI	2458	107.983	1921	50.0194	1.11024	7.44105e-146	up
lcl|CP000854.1_cdsid_ACC38765.1	MMAR_0298	273	conserved protein	207	161.989	665	308.443	-0.929107	1.07465e-18
lcl|CP000854.1_cdsid_ACC38766.1	MMAR_0299	1674	PE-PGRS family protein, PE_PGRS1	639	81.5499	663	50.1503	0.701424	1.07809e-18
lcl|CP000854.1_cdsid_ACC38767.1	MMAR_0300	870	rhomboid family serine protease	175	42.9731	305	44.3911	-0.0468375	0.741581
lcl|CP000854.1_cdsid_ACC38768.1	MMAR_0301	462	conserved hypothetical protein	90	41.6177	157	43.0302	-0.0481509	0.80793
lcl|CP000854.1_cdsid_ACC38769.1	MMAR_0302	789	short-chain type dehydrogenase/reductase	175	47.3848	219	35.1466	0.431041	0.00339387
lcl|CP000854.1_cdsid_ACC38770.1	MMAR_0303	1611	acyl-CoA synthetase	202	26.7876	173	13.5977	0.9782	4.8316e-11
lcl|CP000854.1_cdsid_ACC38771.1	MMAR_0304	780	transcriptional regulatory protein (probably GntR-family)	218	59.709	532	86.364	-0.532481	1.48697e-06
lcl|CP000854.1_cdsid_ACC38772.1	MMAR_0305	1623	conserved hypothetical protein	229	30.1436	283	22.0792	0.449162	0.000477124
lcl|CP000854.1_cdsid_ACC38773.1	MMAR_0306	876	short-chain type dehydrogenase/reductase	81	19.7542	74	10.6965	0.885013	0.000144455
lcl|CP000854.1_cdsid_ACC38774.1	MMAR_0307	1395	dioxygenase	260	39.8178	171	15.5216	1.35913	1.97129e-22	up
lcl|CP000854.1_cdsid_ACC38775.1	MMAR_0308	1182	monooxygenase	151	27.2921	129	13.8194	0.981794	1.2379e-08
lcl|CP000854.1_cdsid_ACC38776.1	MMAR_0309	1863	monoxygenase	435	49.8832	310	21.07	1.24336	4.91246e-32	up
lcl|CP000854.1_cdsid_ACC38777.1	MMAR_0310	936	short-chain type dehydrogenase/reductase	118	26.933	159	21.5098	0.324377	0.0681546
lcl|CP000854.1_cdsid_ACC38778.1	MMAR_0311	1221	conserved hypothetical protein	447	78.2113	1675	173.706	-1.1512	3.07979e-63	down
lcl|CP000854.1_cdsid_ACC38779.1	MMAR_0312	2013	transmembrane acyltransferase	249	26.4261	2559	160.969	-2.60675	6.8972e-294	down
lcl|CP000854.1_cdsid_ACC38780.1	MMAR_0313	666	O-methyltransferase	149	47.7958	222	42.208	0.179369	0.251391
lcl|CP000854.1_cdsid_ACC38781.1	MMAR_0314	216	conserved hypothetical protein	2102	2079.01	347	203.419	3.35337	0	up
lcl|CP000854.1_cdsid_ACC38782.1	MMAR_0315	1755	divalent cation-transport integral membrane protein	3349	407.677	408	29.4373	3.79171	0	up
lcl|CP000854.1_cdsid_ACC38783.1	MMAR_0316	756	conserved hypothetical secreted protein	1503	424.732	880	147.393	1.52689	5.61183e-146	up
lcl|CP000854.1_cdsid_ACC38784.1	oxyS	1218	oxidative stress response regulatory protein OxyS	466	81.7366	368	38.2575	1.09524	3.25433e-28	up
lcl|CP000854.1_cdsid_ACC38785.1	oxcA	1764	oxalyl-CoA decarboxylase OxcA	329	39.8451	230	16.5099	1.27107	2.14877e-25	up
lcl|CP000854.1_cdsid_ACC38786.1	fadD7	1635	fatty-acid-CoA ligase FadD7	274	35.8023	398	30.8234	0.216024	0.0590147
lcl|CP000854.1_cdsid_ACC38787.1	MMAR_0320	477	conserved hypothetical membrane protein	78	34.9345	121	32.1205	0.121156	0.577613
lcl|CP000854.1_cdsid_ACC38788.1	fusA2	2157	elongation factor G FusA2	1724	170.752	1224	71.8533	1.24877	1.44243e-123	up
lcl|CP000854.1_cdsid_ACC38789.1	MMAR_0322	402	conserved hypothetical protein	38	20.1946	45	14.1743	0.510691	0.115833
lcl|CP000854.1_cdsid_ACC38790.1	MMAR_0323	501	dioxygenase beta subunit	126	53.7292	184	46.5046	0.208335	0.222098
lcl|CP000854.1_cdsid_ACC38791.1	pepA	1074	serine protease PepA	2910	578.851	4684	552.24	0.0678949	0.0468452
lcl|CP000854.1_cdsid_ACC38792.1	treS	1788	trehalose synthase TreS	705	84.2363	1182	83.7077	0.0090819	0.899443
lcl|CP000854.1_cdsid_ACC38793.1	MMAR_0326	1368	conserved protein	413	64.4973	466	43.1336	0.580429	2.33959e-09
lcl|CP000854.1_cdsid_ACC38794.1	MMAR_0327	681	conserved hypothetical transmembrane protein	488	153.091	447	83.1143	0.881223	5.53804e-21
lcl|CP000854.1_cdsid_ACC38795.1	fbpC	1041	secreted antigen 85-C FbpC	327	67.1081	1682	204.593	-1.6082	7.92584e-105	down
lcl|CP000854.1_cdsid_ACC38796.1	MMAR_0329	498	phosphoesterase	94	40.3252	28	7.11941	2.50185	9.70544e-19	up
lcl|CP000854.1_cdsid_ACC38797.1	MMAR_0330	456	acyl dehydratase	342	160.228	563	156.336	0.0354782	0.731141
lcl|CP000854.1_cdsid_ACC38798.1	fadE1	1296	acyl-CoA dehydrogenase FadE1	451	74.3446	601	58.7199	0.340379	0.000150531
lcl|CP000854.1_cdsid_ACC38799.1	MMAR_0332	606	acetyltransferase	37	13.0439	56	11.7012	0.156715	0.622586
lcl|CP000854.1_cdsid_ACC38800.1	MMAR_0333	2031	conserved hypothetical transmembrane protein	90	9.46696	245	15.2747	-0.690168	3.96901e-05
lcl|CP000854.1_cdsid_ACC38801.1	MMAR_0334	669	transcriptional regulatory protein (probably TetR-family)	435	138.912	1381	261.386	-0.912009	3.50235e-36
lcl|CP000854.1_cdsid_ACC38802.1	MMAR_0335	1098	flavodoxin oxidoreductase	103	20.0407	186	21.4499	-0.0980415	0.591106
lcl|CP000854.1_cdsid_ACC38803.1	desA3_2	1134	linoleoyl-CoA desaturase, DesA3_2	450	84.7769	498	55.6073	0.608396	7.60967e-11
lcl|CP000854.1_cdsid_ACC38804.1	MMAR_0337	525	conserved hypothetical protein	511	207.941	925	223.099	-0.101513	0.205453
lcl|CP000854.1_cdsid_ACC38805.1	MMAR_0338	1059	coenzyme F420-dependent oxidoreductase	384	77.4664	529	63.2522	0.292455	0.00254358
lcl|CP000854.1_cdsid_ACC38806.1	MMAR_0339	1113	conserved hypothetical protein	183	35.1264	259	29.4659	0.253508	0.0724073
lcl|CP000854.1_cdsid_ACC38807.1	MMAR_0340	600	transcriptional regulatory protein (probably TetR-family)	37	13.1743	80	16.8832	-0.357858	0.209363
lcl|CP000854.1_cdsid_ACC38808.1	MMAR_0341	1164	conserved hypothetical protein	171	31.3849	119	12.9452	1.27765	5.73342e-14	up
lcl|CP000854.1_cdsid_ACC38809.1	ephF	891	epoxide hydrolase EphF	671	160.888	871	123.782	0.378257	2.93507e-07
lcl|CP000854.1_cdsid_ACC38810.1	MMAR_0343	1044	zinc-dependent alcohol dehydrogenase	450	92.0852	651	78.958	0.221884	0.012469
lcl|CP000854.1_cdsid_ACC38811.1	MMAR_0344	213	conserved protein	128	128.383	299	177.749	-0.469385	0.00139562
lcl|CP000854.1_cdsid_ACC38812.1	MMAR_0345	606	transcriptional regulatory protein	386	136.079	1497	312.799	-1.20078	1.66364e-60	down
lcl|CP000854.1_cdsid_ACC38813.1	cyp138A3	1326	cytochrome P450 138A3 Cyp138A3	862	138.881	916	87.4717	0.666957	9.59925e-23
lcl|CP000854.1_cdsid_ACC38814.1	msrA	516	peptide methionine sulfoxide reductase MsrA	254	105.163	316	77.5449	0.439521	0.000309257
lcl|CP000854.1_cdsid_ACC38815.1	MMAR_0348	507	conserved hypothetical protein	124	52.2506	247	61.6886	-0.239554	0.129532
lcl|CP000854.1_cdsid_ACC38816.1	MMAR_0349	1023	oxidoreductase	202	42.1846	439	54.3381	-0.365249	0.00217969
lcl|CP000854.1_cdsid_ACC38817.1	MMAR_0350	381	conserved protein	227	127.285	146	48.5225	1.39134	1.98637e-20	up
lcl|CP000854.1_cdsid_ACC38818.1	MMAR_0351	402	conserved hypothetical protein	224	119.042	484	152.453	-0.356892	0.00162652
lcl|CP000854.1_cdsid_ACC38819.1	MMAR_0352	912	DNA glycosylase	100	23.4252	90	12.4958	0.90662	1.57545e-05
lcl|CP000854.1_cdsid_ACC38820.1	MMAR_0353	1407	conserved hypothetical transmembrane protein	197	29.9123	541	48.6876	-0.702816	4.3573e-10
lcl|CP000854.1_cdsid_ACC38821.1	MMAR_0354	987	conserved protein	102	22.0781	84	10.7765	1.03472	1.0772e-06	up
lcl|CP000854.1_cdsid_ACC38822.1	MMAR_0355	636	transcriptional regulatory protein (possibly TetR-family)	3155	1059.79	2549	507.491	1.06233	4.99382e-174	up
lcl|CP000854.1_cdsid_ACC38823.1	MMAR_0356	933	conserved hypothetical protein	472	108.078	1396	189.461	-0.809823	3.90947e-30
lcl|CP000854.1_cdsid_ACC38824.1	MMAR_0357	942	O-Methyltransferase	450	102.056	1334	179.317	-0.813145	4.70995e-29
lcl|CP000854.1_cdsid_ACC38825.1	MMAR_0358	936	O-Methyltransferase	230	52.4964	580	78.4635	-0.579802	5.41455e-08
lcl|CP000854.1_cdsid_ACC38826.1	MMAR_0359	1485	aldehyde dehydrogenase (NAD+) dependent	1721	247.59	2903	247.535	0.000319299	0.994725
lcl|CP000854.1_cdsid_ACC38827.1	MMAR_0360	861	short-chain type dehydrogenase/reductase	559	138.703	2141	314.868	-1.18275	6.27533e-84	down
lcl|CP000854.1_cdsid_ACC38828.1	MMAR_0361	969	quinone oxidoreductase	336	74.0787	1252	163.605	-1.14308	4.15408e-47	down
lcl|CP000854.1_cdsid_ACC38829.1	MMAR_0362	381	conserved protein	246	137.939	507	168.499	-0.288711	0.00856335
lcl|CP000854.1_cdsid_ACC38830.1	MMAR_0363	576	conserved hypothetical membrane protein	407	150.956	785	172.569	-0.193047	0.0267092
lcl|CP000854.1_cdsid_ACC38831.1	MMAR_0364	219	conserved hypothetical protein	46	44.8737	6	3.46915	3.69322	1.2487e-13	up
lcl|CP000854.1_cdsid_ACC38832.1	pknK_2	2985	serine/threonine-protein kinase transcriptional regulatory protein PknK_2	550	39.3637	879	37.2872	0.0781852	0.32977
lcl|CP000854.1_cdsid_ACC38833.1	pknK_3	3051	serine/threonine-protein kinase transcriptional regulatory protein PknK_3	1602	112.176	1737	72.0897	0.637893	5.0187e-38
lcl|CP000854.1_cdsid_ACC38834.1	MMAR_0367	726	thioesterase	165	48.554	386	67.3234	-0.471518	0.000258907
lcl|CP000854.1_cdsid_ACC38835.1	MMAR_0368	9570	peptide synthetase Nrp (peptide synthase)	2635	58.8229	14204	187.938	-1.67581	0	down
lcl|CP000854.1_cdsid_ACC38836.1	MMAR_0369	1770	PE family protein	1254	151.357	2555	182.782	-0.272169	1.57418e-08
lcl|CP000854.1_cdsid_ACC38837.1	MMAR_0370	1653	PE family protein	1045	135.058	1034	79.2069	0.769884	1.20163e-34
lcl|CP000854.1_cdsid_ACC38838.1	MMAR_0371	1749	PE family protein	1425	174.062	452	32.7238	2.41118	5.49424e-253	up
lcl|CP000854.1_cdsid_ACC38839.1	MMAR_0372	1653	PE family protein	1169	151.084	904	69.2486	1.1255	1.2567e-71	up
lcl|CP000854.1_cdsid_ACC38840.1	ptpB	831	phosphotyrosine protein phosphatase PtpB	217	55.7875	652	99.3487	-0.83256	1.7744e-15
lcl|CP000854.1_cdsid_ACC38841.1	fadE2	1251	acyl-CoA dehydrogenase FadE2	372	63.5278	1435	145.248	-1.19306	1.74304e-57	down
lcl|CP000854.1_cdsid_ACC38842.1	MMAR_0375	879	conserved hypothetical protein	33	8.02053	28	4.03352	0.991656	0.00805254
lcl|CP000854.1_cdsid_ACC38843.1	MMAR_0376	471	conserved protein	78	35.3795	103	27.6906	0.353518	0.108783
lcl|CP000854.1_cdsid_ACC38844.1	pntAa	1089	NAD(P) transhydrogenase (subunit alpha) PntAa	303	59.4419	889	103.369	-0.798249	2.94133e-19
lcl|CP000854.1_cdsid_ACC38845.1	pntAb	339	NAD(P) transhydrogenase (subunit alpha) PntAb	177	111.545	819	305.914	-1.4555	6.65583e-45	down
lcl|CP000854.1_cdsid_ACC38846.1	pntB	1425	NAD(P) transhydrogenase (subunit beta) PntB	619	92.8012	2046	181.805	-0.970178	1.58651e-58
lcl|CP000854.1_cdsid_ACC38847.1	MMAR_0380	126	conserved hypothetical protein	279	473.055	278	279.376	0.759797	4.62507e-10
lcl|CP000854.1_cdsid_ACC38848.1	MMAR_0381	624	transcriptional regulatory protein (possibly TetR-family)	189	64.7076	321	65.1382	-0.00957029	0.946565
lcl|CP000854.1_cdsid_ACC38849.1	MMAR_0382	1482	PE-PGRS family protein	2524	363.847	970	82.878	2.13427	0	up
lcl|CP000854.1_cdsid_ACC38850.1	MMAR_0383	1491	PE family protein	984	140.992	715	60.7217	1.21533	3.27908e-68	up
lcl|CP000854.1_cdsid_ACC38851.1	MMAR_0384	1518	PE family protein, PE4	1046	147.21	646	53.886	1.44989	1.40273e-94	up
lcl|CP000854.1_cdsid_ACC38852.1	MMAR_0385	909	conserved hypothetical protein	109	25.6177	101	14.0693	0.86459	1.48783e-05
lcl|CP000854.1_cdsid_ACC38853.1	MMAR_0386	1083	conserved hypothetical protein	135	26.6307	331	38.7004	-0.539255	0.000129998
lcl|CP000854.1_cdsid_ACC38854.1	fabG3	741	20-beta-hydroxysteroid dehydrogenase FabG3	146	42.0933	428	73.1377	-0.797026	5.91852e-10
lcl|CP000854.1_cdsid_ACC38855.1	MMAR_0388	1341	oxidoreductase	171	27.2424	284	26.8167	0.0227222	0.876434
lcl|CP000854.1_cdsid_ACC38856.1	MMAR_0389	546	conserved hypothetical regulatory protein	207	80.9945	250	57.978	0.482319	0.000391161
lcl|CP000854.1_cdsid_ACC38857.1	MMAR_0390	816	conserved hypothetical protein	112	29.3228	129	20.0177	0.550744	0.00335659
lcl|CP000854.1_cdsid_ACC38858.1	MMAR_0391	858	conserved hypothetical protein	136	33.8633	69	10.183	1.73356	4.03748e-17	up
lcl|CP000854.1_cdsid_ACC38859.1	MMAR_0392	891	conserved hypothetical protein	21	5.03523	35	4.974	0.0176512	0.967362
lcl|CP000854.1_cdsid_ACC38860.1	MMAR_0393	921	conserved hypothetical protein	114	26.4438	79	10.8613	1.28373	7.99325e-10	up
lcl|CP000854.1_cdsid_ACC38861.1	MMAR_0394	678	conserved hypothetical protein	53	16.7003	28	5.2293	1.67518	3.45275e-07	up
lcl|CP000854.1_cdsid_ACC38862.1	MMAR_0395	1170	conserved hypothetical protein	81	14.7903	66	7.14289	1.05007	1.12472e-05	up
lcl|CP000854.1_cdsid_ACC38863.1	MMAR_0396	1170	acyl-CoA transferase	141	25.7461	113	12.2295	1.07399	3.08788e-09	up
lcl|CP000854.1_cdsid_ACC38864.1	MMAR_0397	549	conserved hypothetical protein	30	11.6742	22	5.07418	1.20208	0.00307342
lcl|CP000854.1_cdsid_ACC38865.1	MMAR_0398	705	conserved hypothetical protein	328	99.3946	93	16.7036	2.57301	9.57359e-64	up
lcl|CP000854.1_cdsid_ACC38866.1	cyp191A3	1209	cytochrome P450 191A3 Cyp191A3	157	27.7429	73	7.64561	1.85941	2.20149e-21	up
lcl|CP000854.1_cdsid_ACC38867.1	MMAR_0400	969	dehydrogenase	208	45.8582	49	6.40306	2.84035	2.52273e-45	up
lcl|CP000854.1_cdsid_ACC38868.1	MMAR_0401	762	conserved hypothetical protein	36	10.0931	23	3.82198	1.40098	0.000246963	up
lcl|CP000854.1_cdsid_ACC38869.1	MMAR_0402	735	short chain dehydrogenase	19	5.52261	6	1.03366	2.41758	0.000115396	up
lcl|CP000854.1_cdsid_ACC38870.1	MMAR_0403	1506	monooxygenase	114	16.1718	48	4.03582	2.00254	2.0293e-17	up
lcl|CP000854.1_cdsid_ACC38871.1	lipW	942	esterase LipW	51	11.5664	153	20.5663	-0.830346	0.000139651
lcl|CP000854.1_cdsid_ACC38872.1	adhE	1143	zinc-type alcohol dehydrogenase (E subunit) AdhE	176	32.8961	287	31.7944	0.0491415	0.733273
lcl|CP000854.1_cdsid_ACC38873.1	MMAR_0406	474	conserved hypothetical protein	58	26.1413	81	21.6383	0.272748	0.284824
lcl|CP000854.1_cdsid_ACC38874.1	MMAR_0407	462	conserved protein	453	209.476	1418	388.642	-0.891658	8.82218e-36
lcl|CP000854.1_cdsid_ACC38875.1	MMAR_0408	693	transcriptional regulatory protein (probably GntR-family)	563	173.561	951	173.765	-0.00169365	0.983764
lcl|CP000854.1_cdsid_ACC38876.1	fadD5	1650	fatty-acid-CoA ligase FadD5	5938	768.837	24063	1846.64	-1.26415	0	down
lcl|CP000854.1_cdsid_ACC38877.1	yrbE1A	804	conserved hypothetical integral membrane protein YrbE1A	1300	345.434	4845	763.051	-1.14337	2.32256e-178	down
lcl|CP000854.1_cdsid_ACC38878.1	yrbE1B	870	conserved hypothetical integral membrane protein YrbE1B	2939	721.702	13171	1916.97	-1.40935	0	down
lcl|CP000854.1_cdsid_ACC38879.1	mce1A	1305	MCE-family protein Mce1A	4374	716.055	21446	2080.9	-1.53907	0	down
lcl|CP000854.1_cdsid_ACC38880.1	mce1B	1041	MCE-family protein Mce1B	3493	716.846	16304	1983.17	-1.46807	0	down
lcl|CP000854.1_cdsid_ACC38881.1	mce1C	1566	MCE-family protein Mce1C	2642	360.428	13799	1115.76	-1.63024	0	down
lcl|CP000854.1_cdsid_ACC38882.1	mce1D	1608	MCE-family protein Mce1D	2756	366.16	16554	1303.56	-1.83192	0	down
lcl|CP000854.1_cdsid_ACC38883.1	lprK	1227	MCE-family lipoprotein LprK (MCE-family lipoprotein Mce1E)	1889	328.901	10042	1036.31	-1.65574	0	down
lcl|CP000854.1_cdsid_ACC38884.1	mce1F	1554	MCE-family protein Mce1F	4045	556.09	26224	2136.8	-1.94206	0	down
lcl|CP000854.1_cdsid_ACC38885.1	MMAR_0418	681	conserved Mce associated membrane protein	475	149.013	3545	659.151	-2.14517	0	down
lcl|CP000854.1_cdsid_ACC38886.1	MMAR_0419	990	conserved Mce associated transmembrane protein	353	76.1759	2742	350.71	-2.20287	7.77097e-259	down
lcl|CP000854.1_cdsid_ACC38887.1	MMAR_0420	558	conserved Mce associated protein	386	147.785	3126	709.366	-2.26303	9.23698e-305	down
lcl|CP000854.1_cdsid_ACC38888.1	MMAR_0421	822	conserved Mce associated membrane protein	207	53.7993	1500	231.065	-2.10264	3.10811e-134	down
lcl|CP000854.1_cdsid_ACC38889.1	lprO	1146	lipoprotein LprO	310	57.7903	1706	188.499	-1.70566	1.74283e-115	down
lcl|CP000854.1_cdsid_ACC38890.1	MMAR_0423	1374	conserved transmembrane protein	140	21.768	178	16.404	0.408166	0.0130652
lcl|CP000854.1_cdsid_ACC38891.1	MMAR_0424	726	conserved hypothetical protein	170	50.0254	197	34.3594	0.541956	0.000351288
lcl|CP000854.1_cdsid_ACC38892.1	MMAR_0425	1428	conserved protein	425	63.5826	330	29.2618	1.11961	9.66127e-27	up
lcl|CP000854.1_cdsid_ACC38893.1	sigG	1032	alternative RNA polymerase sigma factor SigG	174	36.0203	282	34.6007	0.0580089	0.68799
lcl|CP000854.1_cdsid_ACC38894.1	MMAR_0427	840	lysophospholipase	340	86.4724	992	149.537	-0.790189	5.57405e-21
lcl|CP000854.1_cdsid_ACC38895.1	MMAR_0428	750	conserved hypothetical protein	148	42.1578	407	68.7146	-0.704815	6.04493e-08
lcl|CP000854.1_cdsid_ACC38896.1	MMAR_0429	525	conserved hypothetical protein	45	18.3118	112	27.0131	-0.560885	0.0224182
lcl|CP000854.1_cdsid_ACC38897.1	bglS	2136	beta-glucosidase BglS	543	54.3096	620	36.7541	0.563301	2.50562e-11
lcl|CP000854.1_cdsid_ACC38898.1	MMAR_0431	3405	PE-PGRS family protein	672	42.1629	192	7.14002	2.56197	1.60384e-128	up
lcl|CP000854.1_cdsid_ACC38899.1	ilvD	1695	dihydroxy-acid dehydratase IlvD	740	93.2696	1184	88.4499	0.0765449	0.267015
lcl|CP000854.1_cdsid_ACC38900.1	MMAR_0433	291	conserved hypothetical protein	316	231.991	509	221.483	0.0668757	0.531879
lcl|CP000854.1_cdsid_ACC38901.1	MMAR_0434	1257	conserved integral membrane protein	712	121.01	1067	107.484	0.171006	0.0145794
lcl|CP000854.1_cdsid_ACC38902.1	MMAR_0435	1026	conserved secretory protein	1406	292.763	1505	185.74	0.65645	3.16203e-35
lcl|CP000854.1_cdsid_ACC38903.1	MMAR_0436	597	transcriptional regulatory protein	99	35.4274	113	23.9673	0.563794	0.00489324
lcl|CP000854.1_cdsid_ACC38904.1	MMAR_0437	2238	oxidoreductase	313	29.8787	442	25.0079	0.256733	0.0166569
lcl|CP000854.1_cdsid_ACC38905.1	MMAR_0438	1995	zinc metalloprotease	637	68.2141	1538	97.6178	-0.517073	1.0875e-15
lcl|CP000854.1_cdsid_ACC38906.1	MMAR_0439	648	conserved membrane protein	83	27.3641	185	36.1503	-0.401725	0.0309764
lcl|CP000854.1_cdsid_ACC38907.1	MMAR_0440	690	conserved transmembrane protein	61	18.8868	155	28.4445	-0.59077	0.00469262
lcl|CP000854.1_cdsid_ACC38908.1	MMAR_0441	540	conserved hypothetical protein	297	117.501	1213	284.435	-1.27543	4.66286e-54	down
lcl|CP000854.1_cdsid_ACC38909.1	mmpL11	3018	conserved transmembrane transport protein MmpL11	680	48.1357	2964	124.358	-1.36932	6.01029e-145	down
lcl|CP000854.1_cdsid_ACC38910.1	MMAR_0443	510	exported protein	270	113.102	364	90.3747	0.323638	0.00543534
lcl|CP000854.1_cdsid_ACC38911.1	MMAR_0444	1218	conserved transmembrane protein	404	70.8618	1271	132.134	-0.89892	1.19626e-32
lcl|CP000854.1_cdsid_ACC38912.1	MMAR_0445	1170	conserved transmembrane protein	336	61.3524	1233	133.442	-1.12102	4.99264e-45	down
lcl|CP000854.1_cdsid_ACC38913.1	mmpL3	2883	conserved transmembrane transport protein MmpL3	1662	123.158	5971	262.252	-1.09044	1.86668e-203	down
lcl|CP000854.1_cdsid_ACC38914.1	MMAR_0447	738	conserved hypothetical protein	891	257.928	3479	596.917	-1.21056	1.53676e-140	down
lcl|CP000854.1_cdsid_ACC38915.1	MMAR_0448	909	S-adenosylmethionine-dependentmethyltransferase	1303	306.238	2071	288.491	0.0861263	0.0940905
lcl|CP000854.1_cdsid_ACC38916.1	MMAR_0449	1113	conserved hypothetical protein	29	5.56648	14	1.59275	1.80524	7.60901e-05	up
lcl|CP000854.1_cdsid_ACC38917.1	MMAR_0450	1554	conserved secreted protein	130	17.8719	63	5.1334	1.7997	3.14733e-17	up
lcl|CP000854.1_cdsid_ACC38918.1	pckA	1830	iron-regulated phosphoenolpyruvate carboxykinase	3653	426.458	6466	447.404	-0.069175	0.0197173
lcl|CP000854.1_cdsid_ACC38919.1	fadD4	1524	fatty-acid-CoA ligase FadD4	435	60.9793	965	80.1785	-0.394897	8.43012e-07
lcl|CP000854.1_cdsid_ACC38920.1	echA8_4	969	enoyl-CoA hydratase, EchA8_4	167	36.8189	207	27.0497	0.444834	0.0032107
lcl|CP000854.1_cdsid_ACC38921.1	MMAR_0454	402	conserved hypothetical membrane protein	182	96.7215	302	95.1254	0.0240067	0.865084
lcl|CP000854.1_cdsid_ACC38922.1	fadE3_2	1173	acyl-CoA dehydrogenase FadE3_2	549	99.989	163	17.5956	2.50655	9.79367e-103	up
lcl|CP000854.1_cdsid_ACC38923.1	MMAR_0456	1008	conserved protein	238	50.4422	423	53.1368	-0.0750793	0.532318
lcl|CP000854.1_cdsid_ACC38924.1	MMAR_0459	1302	conserved hypothetical protein	92	15.0958	69	6.71048	1.16965	3.08229e-07	up
lcl|CP000854.1_cdsid_ACC38925.1	MMAR_0460	744	conserved hypothetical membrane protein	235	67.4796	153	26.0396	1.37375	1.01321e-20	up
lcl|CP000854.1_cdsid_ACC38926.1	MMAR_0461	1347	conserved hypothetical transmembrane protein	230	36.4786	84	7.89637	2.20779	5.98724e-38	up
lcl|CP000854.1_cdsid_ACC38927.1	MMAR_0462	519	conserved hypothetical transmembrane protein	56	23.0515	48	11.7109	0.977009	0.000608046
lcl|CP000854.1_cdsid_ACC38928.1	lipC	1221	esterase LipC	1363	238.483	2762	286.433	-0.264311	1.08372e-08
lcl|CP000854.1_cdsid_ACC38929.1	MMAR_0464	1440	conserved hypothetical protein	823	122.1	1981	174.196	-0.512648	1.59859e-19
lcl|CP000854.1_cdsid_ACC38930.1	echA1	783	enoyl-CoA hydratase EchA1	288	78.5794	518	83.769	-0.0922665	0.393137
lcl|CP000854.1_cdsid_ACC38931.1	MMAR_0466	1488	long-chain-fatty-acid-CoA ligase	408	58.5781	1096	93.266	-0.67099	1.16654e-17
lcl|CP000854.1_cdsid_ACC38932.1	MMAR_0467	297	conserved hypothetical protein	62	44.5978	189	80.5788	-0.853429	1.41234e-05
lcl|CP000854.1_cdsid_ACC38933.1	MMAR_0468	1755	fatty-acid-CoA ligase	700	85.2116	366	26.407	1.69013	2.30306e-79	up
lcl|CP000854.1_cdsid_ACC38934.1	MMAR_0469	4665	peptide synthetase	1331	60.9543	916	24.8633	1.29371	4.70274e-101	up
lcl|CP000854.1_cdsid_ACC38935.1	MMAR_0470	621	transcriptional regulatory protein	228	78.437	557	113.574	-0.534027	7.83176e-07
lcl|CP000854.1_cdsid_ACC38936.1	MMAR_0471	816	enoyl-CoA hydratase	72	18.8504	38	5.8967	1.67661	2.57685e-09	up
lcl|CP000854.1_cdsid_ACC38937.1	MMAR_0472	1467	aldehyde dehydrogenase	1634	237.958	1020	88.0411	1.43446	1.20177e-144	up
lcl|CP000854.1_cdsid_ACC38938.1	MMAR_0473	768	methyltransferase	48	13.3524	88	14.509	-0.119852	0.653051
lcl|CP000854.1_cdsid_ACC38939.1	MMAR_0474	1164	glycosyltransferase	298	54.6942	1215	132.172	-1.27296	5.50894e-54	down
lcl|CP000854.1_cdsid_ACC38940.1	MMAR_0475	1800	conserved transmembrane protein	92	10.9193	179	12.592	-0.205637	0.269523
lcl|CP000854.1_cdsid_ACC38941.1	MMAR_0476	1281	conserved membrane protein	1383	230.649	4876	481.981	-1.06328	9.3883e-160	down
lcl|CP000854.1_cdsid_ACC38942.1	MMAR_0477	1167	integral membrane acyltransferase	173	31.6704	174	18.8797	0.746302	1.47372e-06
lcl|CP000854.1_cdsid_ACC38943.1	MMAR_0478	2028	PE-PGRS family protein	802	84.4859	85	5.30721	3.99268	8.09242e-226	up
lcl|CP000854.1_cdsid_ACC38944.1	MMAR_0479	297	conserved hypothetical protein	55	39.5625	20	8.52686	2.21405	3.69455e-10	up
lcl|CP000854.1_cdsid_ACC38945.1	MMAR_0480	294	conserved hypothetical protein	82	59.586	95	40.9159	0.542313	0.0136863
lcl|CP000854.1_cdsid_ACC38946.1	MMAR_0481	270	conserved hypothetical protein	251	198.604	506	237.303	-0.256833	0.0190921
lcl|CP000854.1_cdsid_ACC38947.1	MMAR_0482	1116	conserved hypothetical protein	345	66.0439	862	97.8045	-0.566475	7.82746e-11
lcl|CP000854.1_cdsid_ACC38948.1	MMAR_0483	327	conserved hypothetical alanine rich protein	124	81.0125	133	51.5015	0.653531	0.000304602
lcl|CP000854.1_cdsid_ACC38949.1	MMAR_0484	615	conserved hypothetical transmembrane protein	203	70.5178	63	12.9712	2.44267	8.44083e-38	up
lcl|CP000854.1_cdsid_ACC38950.1	MMAR_5555	1050	PE-PGRS family protein	142	28.892	364	43.8963	-0.603431	8.54859e-06
lcl|CP000854.1_cdsid_ACC38951.1	php	981	phosphotriesterase Php	470	102.354	293	37.8194	1.43638	1.06755e-42	up
lcl|CP000854.1_cdsid_ACC38952.1	fadE4	1707	acyl-CoA dehydrogenase FadE4	889	111.262	4771	353.909	-1.66942	0	down
lcl|CP000854.1_cdsid_ACC38953.1	MMAR_0489	672	transcriptional regulatory protein (probably TetR/AcrR-family)	178	56.5886	484	91.1993	-0.688513	6.94002e-09
lcl|CP000854.1_cdsid_ACC38954.1	gabD1	1377	succinate-semialdehyde dehydrogenase	450	69.8162	1564	143.82	-1.04263	1.3796e-50	down
lcl|CP000854.1_cdsid_ACC38955.1	MMAR_0491	1185	PPE family protein	130	23.437	41	4.38108	2.41943	1.80565e-24	up
lcl|CP000854.1_cdsid_ACC38956.1	MMAR_0492	2475	PE-PGRS family protein	178	15.3647	126	6.44631	1.25307	4.30773e-14	up
lcl|CP000854.1_cdsid_ACC38957.1	MMAR_0493	1425	conserved hypothetical membrane protein	293	43.9269	310	27.5462	0.673249	9.53528e-09
lcl|CP000854.1_cdsid_ACC38958.1	glpQ2	789	glycerophosphoryl diester phosphodiesterase GlpQ2	534	144.591	430	69.0092	1.06712	7.54933e-31	up
lcl|CP000854.1_cdsid_ACC38959.1	MMAR_0495	558	conserved hypothetical secreted protein	127	48.6236	889	201.736	-2.05274	9.544e-78	down
lcl|CP000854.1_cdsid_ACC38960.1	MMAR_0496	4179	conserved transmembrane protein	252	12.8827	731	22.1493	-0.781831	1.45072e-15
lcl|CP000854.1_cdsid_ACC38961.1	MMAR_0497	174	small secreted protein	87	106.819	572	416.258	-1.96231	1.00077e-47	down
lcl|CP000854.1_cdsid_ACC38962.1	MMAR_0498	258	conserved hypothetical small secreted protein	16	13.2488	61	29.9382	-1.17612	0.00137628
lcl|CP000854.1_cdsid_ACC38963.1	lpqI	1194	conserved lipoprotein LpqI	131	23.4393	686	72.7504	-1.63402	1.43008e-44	down
lcl|CP000854.1_cdsid_ACC38964.1	MMAR_0500	627	transcriptional regulatory protein (probably TetR-family)	409	139.359	571	115.315	0.273227	0.00352714
lcl|CP000854.1_cdsid_ACC38965.1	MMAR_0501	1305	conserved transmembrane protein	121	19.8086	284	27.5565	-0.476267	0.0016033
lcl|CP000854.1_cdsid_ACC38966.1	MMAR_0502	852	conserved membrane protein	173	43.3795	984	146.242	-1.75327	8.59716e-70	down
lcl|CP000854.1_cdsid_ACC38967.1	fabG4	1365	3-oxoacyl-	316	49.4575	1716	159.184	-1.68644	2.4851e-114	down
lcl|CP000854.1_cdsid_ACC38968.1	fadA2	1326	acetyl-CoA acyltransferase FadA2	577	92.963	2345	223.931	-1.26833	2.63997e-102	down
lcl|CP000854.1_cdsid_ACC38969.1	fadE5	1836	acyl-CoA dehydrogenase FadE5	1925	223.994	2161	149.038	0.587776	2.01954e-39
lcl|CP000854.1_cdsid_ACC38970.1	MMAR_0506	489	oxidoreductase	174	76.0183	295	76.3886	-0.00701087	0.962283
lcl|CP000854.1_cdsid_ACC38971.1	MMAR_0507	309	hypothetical membrane protein	543	375.422	696	285.211	0.396482	1.47177e-06
lcl|CP000854.1_cdsid_ACC38972.1	MMAR_0508	1251	conserved integral membrane protein	317	54.1352	189	19.1302	1.50071	3.78066e-31	up
lcl|CP000854.1_cdsid_ACC38973.1	MMAR_0509	159	conserved hypothetical protein	71	95.398	180	143.348	-0.587489	0.00239185
lcl|CP000854.1_cdsid_ACC38974.1	sdhB_1	747	succinate dehydrogenase (iron-sulfur subunit), SdhB_1	431	123.264	2321	393.432	-1.67437	1.34567e-152	down
lcl|CP000854.1_cdsid_ACC38975.1	sdhA_1	1929	succinate dehydrogenase (iron-sulfur subunit), SdhA_1	1585	175.54	9289	609.751	-1.79642	0	down
lcl|CP000854.1_cdsid_ACC38976.1	MMAR_0512	822	succinate dehydrogenase (membrane anchor subunit)	1173	304.863	2441	376.021	-0.302653	9.45832e-10
lcl|CP000854.1_cdsid_ACC38977.1	MMAR_0513	297	conserved hypothetical protein	2430	1747.94	6663	2840.72	-0.700599	5.87079e-108
lcl|CP000854.1_cdsid_ACC38978.1	MMAR_0514	771	PEP phosphonomutase	186	51.5391	213	34.9817	0.559066	0.000118295
lcl|CP000854.1_cdsid_ACC38979.1	hsp	459	heat shock protein Hsp	199	92.6229	67	18.4832	2.32515	4.43306e-35	up
lcl|CP000854.1_cdsid_ACC38980.1	nirB	2559	nitrite reductase	6667	556.593	133	6.58108	6.40216	0	up
lcl|CP000854.1_cdsid_ACC38981.1	nirD	357	nitrite reductase	1705	1020.31	27	9.5766	6.73529	0	up
lcl|CP000854.1_cdsid_ACC38982.1	MMAR_0518	456	conserved hypothetical protein	334	156.48	350	97.1894	0.68711	4.2693e-10
lcl|CP000854.1_cdsid_ACC38983.1	MMAR_0519	762	conserved hypothetical protein	223	62.5213	27	4.48667	3.80063	7.78908e-62	up
lcl|CP000854.1_cdsid_ACC38984.1	MMAR_0520	1152	transcriptional regulatory protein	449	83.2668	43	4.72641	4.13892	9.80124e-130	up
lcl|CP000854.1_cdsid_ACC38985.1	narK3_2	1404	integral membrane nitrite extrusion protein NarK3_2	241	36.6714	90	8.11691	2.17565	5.25681e-39	up
lcl|CP000854.1_cdsid_ACC38986.1	aac	546	aminoglycoside 2'-N-acetyltransferase Aac	254	99.3846	284	65.863	0.593554	1.90359e-06
lcl|CP000854.1_cdsid_ACC38987.1	MMAR_0523	870	urea amidolyase-related protein	920	225.916	400	58.2179	1.95625	1.40326e-126	up
lcl|CP000854.1_cdsid_ACC38988.1	MMAR_0524	672	conserved hypothetical protein	992	315.37	529	99.6786	1.66169	2.93364e-109	up
lcl|CP000854.1_cdsid_ACC38989.1	MMAR_0525	993	periplasmic iron-transport lipoprotein	203	43.6742	480	61.2079	-0.486938	2.6084e-05
lcl|CP000854.1_cdsid_ACC38990.1	narU	1398	integral membrane nitrite extrusion protein NarU	800	122.253	88	7.9706	3.93904	2.26474e-223	up
lcl|CP000854.1_cdsid_ACC38991.1	MMAR_0527	1263	conserved protein	390	65.9689	472	47.321	0.479304	1.15214e-06
lcl|CP000854.1_cdsid_ACC38992.1	fadD2	1674	fatty-acid-CoA ligase FadD2	2554	325.944	6540	494.695	-0.601915	2.72773e-81
lcl|CP000854.1_cdsid_ACC38993.1	MMAR_0529	1362	conserved hypothetical membrane protein	832	130.504	722	67.1237	0.959201	7.18966e-40
lcl|CP000854.1_cdsid_ACC38994.1	fadE6	2187	acyl-CoA dehydrogenase FadE6	1354	132.266	2677	154.994	-0.228773	1.002e-06
lcl|CP000854.1_cdsid_ACC38995.1	serA3	963	D-3-phosphoglycerate dehydrogenase SerA3	80	17.7477	129	16.9621	0.0653176	0.760493
lcl|CP000854.1_cdsid_ACC38996.1	MMAR_0532	999	conserved protein	137	29.2977	166	21.0406	0.477609	0.0044066
lcl|CP000854.1_cdsid_ACC38997.1	MMAR_0533	609	transcriptional regulatory protein	152	53.3217	251	52.1882	0.0310007	0.84135
lcl|CP000854.1_cdsid_ACC38998.1	MMAR_0534	582	conserved protein	125	45.8844	380	82.6754	-0.849455	7.16971e-10
lcl|CP000854.1_cdsid_ACC38999.1	MMAR_0535	549	conserved hypothetical membrane protein	149	57.9818	587	135.388	-1.22343	2.67554e-25	down
lcl|CP000854.1_cdsid_ACC39000.1	MMAR_0536	657	transcriptional regulatory protein (possibly TetR-family)	130	42.2723	1088	209.691	-2.31048	1.18552e-109	down
lcl|CP000854.1_cdsid_ACC39001.1	MMAR_0537	903	conserved hypothetical protein	314	74.2882	231	32.3922	1.19749	2.96871e-22	up
lcl|CP000854.1_cdsid_ACC39002.1	MMAR_0538	1569	PPE family protein, PPE3	354	48.2012	203	16.3828	1.55689	1.87513e-36	up
lcl|CP000854.1_cdsid_ACC39003.1	MMAR_0539	906	O-Methyltransferase	537	126.626	967	135.149	-0.093977	0.230935
lcl|CP000854.1_cdsid_ACC39004.1	MMAR_0540	150	hypothetical protein	62	88.3036	98	82.7276	0.0941032	0.69981
lcl|CP000854.1_cdsid_ACC39005.1	MMAR_0541	1863	conserved protein	1898	217.651	4762	323.662	-0.572471	1.47402e-54
lcl|CP000854.1_cdsid_ACC39006.1	MMAR_0542	1602	conserved membrane protein	477	63.6112	1232	97.3787	-0.614324	5.03252e-17
lcl|CP000854.1_cdsid_ACC39007.1	MMAR_0543	4002	conserved membrane protein	2180	116.374	7555	239.041	-1.03849	1.59151e-237	down
lcl|CP000854.1_cdsid_ACC39008.1	MMAR_0544	309	PE family protein, PE5	297	205.341	1044	427.817	-1.05897	4.3095e-35	down
lcl|CP000854.1_cdsid_ACC39009.1	MMAR_0545	1554	PPE family protein, PPE4	3966	545.23	19911	1622.4	-1.57319	0	down
lcl|CP000854.1_cdsid_ACC39010.1	esxG	294	EsaT-6 like protein EsxG	2054	1492.56	5975	2573.39	-0.785886	3.99486e-118
lcl|CP000854.1_cdsid_ACC39011.1	esxH	291	EsaT-6 like protein EsxH	352	258.421	1323	575.682	-1.15555	1.51709e-50	down
lcl|CP000854.1_cdsid_ACC39012.1	MMAR_0548	897	conserved protein	613	145.998	3000	423.491	-1.53639	5.04645e-174	down
lcl|CP000854.1_cdsid_ACC39013.1	MMAR_0549	1419	conserved transmembrane protein	267	40.1982	1072	95.6595	-1.25078	1.53764e-46	down
lcl|CP000854.1_cdsid_ACC39014.1	mycP3	1425	membrane-anchored mycosin MycP3	219	32.8327	1054	93.6572	-1.51226	1.20174e-60	down
lcl|CP000854.1_cdsid_ACC39015.1	MMAR_0551	1014	conserved transmembrane protein	218	45.93	910	113.637	-1.30692	1.94959e-42	down
lcl|CP000854.1_cdsid_ACC39016.1	MMAR_0552	1221	conserved hypothetical membrane protein	770	134.726	603	62.5341	1.10732	1.839e-46	up
lcl|CP000854.1_cdsid_ACC39017.1	tam	792	trans-aconitate methyltransferase Tam	100	26.9745	148	23.662	0.18902	0.324509
lcl|CP000854.1_cdsid_ACC39018.1	MMAR_0554	1398	sulfatase	503	76.8668	451	40.8493	0.912048	8.59703e-23
lcl|CP000854.1_cdsid_ACC39019.1	MMAR_0555	651	oxidoreductase	208	68.259	270	52.5168	0.378241	0.00471197
lcl|CP000854.1_cdsid_ACC39020.1	MMAR_0556	258	conserved hypothetical membrane protein	73	60.4479	75	36.8093	0.715623	0.00277515
lcl|CP000854.1_cdsid_ACC39021.1	MMAR_0557	483	conserved protein	251	111.021	135	35.3918	1.64934	1.98093e-28	up
lcl|CP000854.1_cdsid_ACC39022.1	MMAR_0558	669	conserved hypothetical membrane protein	153	48.8588	323	61.1353	-0.323386	0.0197852
lcl|CP000854.1_cdsid_ACC39023.1	MMAR_0559	657	conserved exported protein	531	172.666	3963	763.791	-2.14519	0	down
lcl|CP000854.1_cdsid_ACC39024.1	MMAR_0560	489	conserved hypothetical protein	185	80.8241	453	117.302	-0.537369	7.71119e-06
lcl|CP000854.1_cdsid_ACC39025.1	MMAR_0561	1230	conserved hypothetical protein	543	94.3132	424	43.6492	1.1115	2.18374e-33	up
lcl|CP000854.1_cdsid_ACC39026.1	MMAR_0562	1881	conserved hypothetical proline and threonine rich protein	577	65.5337	2474	166.543	-1.34559	4.63721e-118	down
lcl|CP000854.1_cdsid_ACC39027.1	MMAR_0563	1437	conserved hypothetical transmembrane protein	1100	163.536	219	19.2976	3.08312	5.9452e-253	up
lcl|CP000854.1_cdsid_ACC39028.1	MMAR_0564	387	conserved hypothetical protein	806	444.941	134	43.8439	3.34316	1.91409e-199	up
lcl|CP000854.1_cdsid_ACC39029.1	MMAR_0565	720	conserved membrane protein	553	164.086	695	122.227	0.424883	2.13035e-07
lcl|CP000854.1_cdsid_ACC39030.1	MMAR_0566	1020	conserved hypothetical protein	367	76.8677	513	63.6844	0.271438	0.0060997
lcl|CP000854.1_cdsid_ACC39031.1	MMAR_0567	879	beta-1,3-glucanase precursor	909	220.929	2332	335.935	-0.604599	3.94799e-30
lcl|CP000854.1_cdsid_ACC39032.1	MMAR_0568	660	muconolactone isomerase	113	36.5774	226	43.3591	-0.245383	0.138256
lcl|CP000854.1_cdsid_ACC39033.1	MMAR_0569	1497	conserved hypothetical transmembrane protein	102	14.5565	171	14.464	0.0091896	0.962428
lcl|CP000854.1_cdsid_ACC39034.1	MMAR_0570	1443	carbohydrate kinase	55	8.14281	65	5.70378	0.513609	0.0560504
lcl|CP000854.1_cdsid_ACC39035.1	MMAR_0571	1404	mannitol dehydrogenase	133	20.2378	119	10.7324	0.915081	4.88648e-07
lcl|CP000854.1_cdsid_ACC39036.1	MMAR_0572	1470	PE-PGRS family protein	538	78.1885	171	14.7297	2.40823	3.02579e-96	up
lcl|CP000854.1_cdsid_ACC39037.1	MMAR_0573	1083	conserved hypothetical membrane protein	273	53.8533	128	14.9657	1.84737	8.10557e-36	up
lcl|CP000854.1_cdsid_ACC39038.1	MMAR_0574	1101	conserved hypothetical protein	5456	1058.68	1715	197.239	2.42425	0	up
lcl|CP000854.1_cdsid_ACC39039.1	MMAR_0575	771	conserved hypothetical hydrolytic protein	203	56.2496	98	16.0949	1.80524	3.26087e-26	up
lcl|CP000854.1_cdsid_ACC39040.1	MMAR_0576	2586	monooxygenase	1300	107.397	468	22.9157	2.22855	2.75691e-210	up
lcl|CP000854.1_cdsid_ACC39041.1	MMAR_0577	1176	conserved integral membrane transport protein	105	19.0748	51	5.49134	1.79644	3.80209e-14	up
lcl|CP000854.1_cdsid_ACC39042.1	aroB_1	1203	3-dehydroquinate synthase AroB_1	254	45.1072	71	7.47323	2.59355	4.09244e-50	up
lcl|CP000854.1_cdsid_ACC39043.1	MMAR_0579	759	dehydrogenase	92	25.8955	24	4.00392	2.69322	8.38042e-20	up
lcl|CP000854.1_cdsid_ACC39044.1	MMAR_0580	669	hydrolase	27	8.62215	14	2.64983	1.70215	0.000251772	up
lcl|CP000854.1_cdsid_ACC39045.1	MMAR_0581	1002	glucose kinase	40	8.52845	22	2.78016	1.61711	1.65887e-05	up
lcl|CP000854.1_cdsid_ACC39046.1	MMAR_0582	1110	dehydrogenase	79	15.2048	32	3.65042	2.0584	6.76014e-13	up
lcl|CP000854.1_cdsid_ACC39047.1	MMAR_0583	786	epimerase	38	10.3285	21	3.38308	1.61023	2.87716e-05	up
lcl|CP000854.1_cdsid_ACC39048.1	MMAR_0584	807	conserved hypothetical protein	225	59.5644	160	25.1051	1.24647	2.55564e-17	up
lcl|CP000854.1_cdsid_ACC39049.1	MMAR_0585	210	conserved hypothetical protein	147	149.546	593	357.562	-1.2576	1.31676e-26	down
lcl|CP000854.1_cdsid_ACC39050.1	MMAR_0586	1215	conserved hypothetical protein	277	48.7059	236	24.5953	0.985716	8.23716e-15
lcl|CP000854.1_cdsid_ACC39051.1	MMAR_0587	747	short-chain type dehydrogenase/reductase	212	60.6308	102	17.29	1.81011	2.08951e-27	up
lcl|CP000854.1_cdsid_ACC39052.1	MMAR_0588	162	hypothetical protein	61	80.4438	33	25.7938	1.64096	6.94661e-08	up
lcl|CP000854.1_cdsid_ACC39053.1	pinR	603	site-specific recombinase PinR	509	180.334	480	100.795	0.839248	3.36711e-20
lcl|CP000854.1_cdsid_ACC39054.1	MMAR_0590	309	hypothetical protein	214	147.956	361	147.933	0.000228733	0.99885
lcl|CP000854.1_cdsid_ACC39055.1	MMAR_0593	1302	hypothetical protein	1064	174.586	2606	253.442	-0.537722	2.14621e-27
lcl|CP000854.1_cdsid_ACC39056.1	MMAR_0594	663	hypothetical protein	1027	330.929	1134	216.578	0.611632	3.36803e-23
lcl|CP000854.1_cdsid_ACC39057.1	MMAR_0595	780	transcriptional regulatory protein	92	25.1983	129	20.9416	0.266951	0.184438
lcl|CP000854.1_cdsid_ACC39058.1	MMAR_0596	1335	conserved integral membrane transport protein	137	21.9239	139	13.1841	0.733708	2.51993e-05
lcl|CP000854.1_cdsid_ACC39059.1	MMAR_0597	417	conserved hypothetical protein	78	39.961	92	27.9362	0.516457	0.0216366
lcl|CP000854.1_cdsid_ACC39060.1	pcp	669	pyrrolidone-carboxylate peptidase, Pcp	174	55.565	194	36.719	0.597647	7.64587e-05
lcl|CP000854.1_cdsid_ACC39061.1	MMAR_0599	669	conserved hypothetical secreted protein	894	285.489	6841	1294.82	-2.18124	0	down
lcl|CP000854.1_cdsid_ACC39062.1	dcd	573	deoxycytidine triphosphate deaminase, Dcd	283	105.514	959	211.924	-1.00611	7.29424e-30	down
lcl|CP000854.1_cdsid_ACC39063.1	MMAR_0601	1686	conserved hypothetical membrane protein	343	43.4625	310	23.282	0.900557	1.11663e-15
lcl|CP000854.1_cdsid_ACC39064.1	MMAR_0602	1527	conserved hypothetical membrane protein	228	31.8988	151	12.5214	1.3491	1.23573e-19	up
lcl|CP000854.1_cdsid_ACC39065.1	udgA	1335	UDP-glucose dehydrogenase UdgA	311	49.7688	66	6.26006	2.99099	1.64186e-70	up
lcl|CP000854.1_cdsid_ACC39066.1	MMAR_0604	756	conserved hypothetical protein	404	114.166	530	88.7707	0.36298	0.000138477
lcl|CP000854.1_cdsid_ACC39067.1	MMAR_0605	375	conserved protein	157	89.443	596	201.248	-1.16993	5.2952e-24	down
lcl|CP000854.1_cdsid_ACC39068.1	rmlA	867	alpha-D-glucose-1-phosphate thymidylyl- transferase, RmlA	348	85.7508	913	133.342	-0.636911	9.65411e-14
lcl|CP000854.1_cdsid_ACC39069.1	MMAR_0607	1434	PE-PGRS family protein, PE_PGRS9_5	812	120.972	654	57.749	1.06681	3.94706e-46	up
lcl|CP000854.1_cdsid_ACC39070.1	MMAR_0608	1431	PE-PGRS family protein	685	102.265	375	33.1824	1.62383	1.82551e-73	up
lcl|CP000854.1_cdsid_ACC39071.1	MMAR_0609	3186	PE-PGRS family protein	134	8.98539	38	1.51027	2.57278	6.78525e-27	up
lcl|CP000854.1_cdsid_ACC39072.1	aspC	1290	aspartate aminotransferase AspC	793	131.329	1350	132.513	-0.0129499	0.846989
lcl|CP000854.1_cdsid_ACC39073.1	MMAR_0611	2958	iron-sulphur-binding reductase	1364	98.5131	4118	176.28	-0.839483	1.73242e-91
lcl|CP000854.1_cdsid_ACC39074.1	MMAR_0612	2454	transcriptional regulatory protein	188	16.3667	305	15.7377	0.0565402	0.6838
lcl|CP000854.1_cdsid_ACC39075.1	MMAR_0613	540	conserved hypothetical protein	124	49.0575	190	44.5528	0.138957	0.417267
lcl|CP000854.1_cdsid_ACC39076.1	iniB	3000	conserved hypothetical membrane protein, IniB	1283	91.3657	438	18.4871	2.30514	3.4796e-216	up
lcl|CP000854.1_cdsid_ACC39077.1	iniA	1854	conserved hypothetical protein IniA	735	84.6946	711	48.5596	0.802511	1.55657e-26
lcl|CP000854.1_cdsid_ACC39078.1	iniC	1482	isoniazid inductible protein IniC	301	43.3907	522	44.6003	-0.0396695	0.714631
lcl|CP000854.1_cdsid_ACC39079.1	MMAR_0617	1839	conserved protein	288	33.4571	1063	73.1926	-1.12938	1.80254e-39	down
lcl|CP000854.1_cdsid_ACC39080.1	MMAR_0618	546	conserved threonine-rich hypothetical protein	110	43.0406	522	121.058	-1.49193	3.47085e-30	down
lcl|CP000854.1_cdsid_ACC39081.1	MMAR_0619	582	conserved hypothetical protein	124	45.5173	103	22.4094	1.02231	9.75262e-08	up
lcl|CP000854.1_cdsid_ACC39082.1	lpqJ	570	conserved hypothetical lipoprotein, LpqJ	187	70.0882	782	173.719	-1.30951	8.91891e-37	down
lcl|CP000854.1_cdsid_ACC39083.1	coxS_3	477	carbon monoxyde dehydrogenase (small chain), CoxS_3	75	33.5908	36	9.55652	1.81351	1.30805e-10	up
lcl|CP000854.1_cdsid_ACC39084.1	coxM_3	888	aerobic-type carbon monoxide dehydrogenase, CoxM_3	375	90.2186	118	16.8261	2.42272	5.61245e-68	up
lcl|CP000854.1_cdsid_ACC39085.1	coxL_3	2331	aerobic-type carbon monoxide dehydrogenase, CoxL_3	321	29.4199	190	10.3211	1.51119	7.79768e-32	up
lcl|CP000854.1_cdsid_ACC39086.1	MMAR_0624	549	conserved hypothetical protein	92	35.8009	87	20.0661	0.835235	0.000115291
lcl|CP000854.1_cdsid_ACC39087.1	MMAR_0625	378	PE-PGRS family protein	82	46.3447	435	145.718	-1.6527	3.03697e-29	down
lcl|CP000854.1_cdsid_ACC39088.1	ansP1_1	1431	L-asparagine permease AnsP1_1	2872	428.768	4176	369.519	0.214551	5.41882e-10
lcl|CP000854.1_cdsid_ACC39089.1	MMAR_0628	822	monooxygenase	508	132.029	214	32.9653	2.00183	1.20387e-72	up
lcl|CP000854.1_cdsid_ACC39090.1	MMAR_0629	738	dehydrogenase	72	20.8427	45	7.72097	1.43269	1.14624e-07	up
lcl|CP000854.1_cdsid_ACC39091.1	MMAR_0630	609	transcriptional regulatory protein	373	130.849	389	80.8813	0.694022	2.71603e-11
lcl|CP000854.1_cdsid_ACC39092.1	kdpA	1659	potassium-transporting ATPase a subunit, KdpA	196	25.2399	132	10.075	1.32493	1.1981e-16	up
lcl|CP000854.1_cdsid_ACC39093.1	kdpB	2082	high-affinity K+ transport system, ATPase chain B, KdpB	268	27.5	329	20.0092	0.458762	0.000114083
lcl|CP000854.1_cdsid_ACC39094.1	kdpC	891	potassium-transporting ATPase C chain KdpC	116	27.8137	140	19.896	0.483315	0.00818919
lcl|CP000854.1_cdsid_ACC39095.1	kdpD	2520	two-component system response phosphate sensor kinase, KdpD	316	26.7895	428	21.506	0.316931	0.00314894
lcl|CP000854.1_cdsid_ACC39096.1	kdpE	681	transcriptional regulatory protein KdpE	64	20.0776	95	17.6641	0.184761	0.442947
lcl|CP000854.1_cdsid_ACC39097.1	MMAR_0636	981	hypothetical protein	201	43.7729	365	47.1129	-0.106084	0.41071
lcl|CP000854.1_cdsid_ACC39098.1	dnaK	1869	chaperone protein DnaK	1658	189.519	2031	137.599	0.461871	1.52636e-22
lcl|CP000854.1_cdsid_ACC39099.1	grpE	654	GrpE protein (Hsp-70 cofactor)	993	324.376	1116	216.074	0.586145	6.24711e-21
lcl|CP000854.1_cdsid_ACC39100.1	dnaJ	1191	chaperone protein, DnaJ	3558	638.222	5971	634.82	0.00771072	0.808285
lcl|CP000854.1_cdsid_ACC39101.1	hspR	387	heat shock protein transcriptional repressor HspR (MerR family)	1123	619.936	1975	646.207	-0.059878	0.273381
lcl|CP000854.1_cdsid_ACC39102.1	MMAR_0641	7212	PPE family protein	1871	55.4238	1295	22.7368	1.28547	4.14828e-140	up
lcl|CP000854.1_cdsid_ACC39103.1	MMAR_0642	10551	PPE family protein	3008	60.9063	970	11.6411	2.38736	0	up
lcl|CP000854.1_cdsid_ACC39104.1	MMAR_0643	891	conserved hypothetical protein	154	36.925	226	32.1178	0.201224	0.190468
lcl|CP000854.1_cdsid_ACC39105.1	MMAR_0644	1182	monooxygenase	363	65.6095	431	46.1716	0.506898	7.83031e-07
lcl|CP000854.1_cdsid_ACC39106.1	clpB	2547	endopeptidase ATP binding protein (chain B) ClpB	2872	240.898	2524	125.48	0.940961	5.56962e-130
lcl|CP000854.1_cdsid_ACC39107.1	echA8_1	831	enoyl-CoA hydratase, EchA8_1	134	34.4494	292	44.4936	-0.369119	0.0119621
lcl|CP000854.1_cdsid_ACC39108.1	MMAR_0647	855	conserved secreted protein	1742	435.271	5492	813.355	-0.90197	3.91551e-137
lcl|CP000854.1_cdsid_ACC39109.1	MMAR_0648	774	ketoacyl reductase	514	141.873	1019	166.705	-0.232697	0.00233801
lcl|CP000854.1_cdsid_ACC39110.1	pyrE	540	orotate phosphoribosyltransferase PyrE	245	96.9282	617	144.679	-0.577872	2.23794e-08
lcl|CP000854.1_cdsid_ACC39111.1	MMAR_0650	894	conserved membrane protein	138	32.9776	239	33.8513	-0.0377256	0.813815
lcl|CP000854.1_cdsid_ACC39112.1	MMAR_0651	645	RNA methyltransferase	110	36.4343	317	62.2322	-0.772363	2.27742e-07
lcl|CP000854.1_cdsid_ACC39113.1	secE2	216	protein transport protein SecE2	694	686.41	3179	1863.6	-1.44095	1.02015e-167	down
lcl|CP000854.1_cdsid_ACC39114.1	MMAR_0653	966	transcriptional regulatory protein (probably LysR-family)	330	72.9818	468	61.3457	0.250574	0.0163034
lcl|CP000854.1_cdsid_ACC39115.1	MMAR_0654	1164	conserved hypothetical protein	694	127.375	317	34.4843	1.88507	2.84834e-91	up
lcl|CP000854.1_cdsid_ACC39116.1	coxM	891	carbon monoxyde dehydrogenase (medium chain), CoxM	396	94.9501	135	19.1854	2.30716	9.16911e-68	up
lcl|CP000854.1_cdsid_ACC39117.1	coxS	483	carbon monoxyde dehydrogenase (small chain), CoxS	328	145.079	171	44.8296	1.69432	4.47957e-38	up
lcl|CP000854.1_cdsid_ACC39118.1	coxL	2391	carbon monoxyde dehydrogenase (large chain), CoxL	1979	176.825	843	44.6441	1.98578	4.59268e-276	up
lcl|CP000854.1_cdsid_ACC39119.1	MMAR_0658	885	conserved hypothetical protein	344	83.0411	167	23.894	1.79718	3.74114e-43	up
lcl|CP000854.1_cdsid_ACC39120.1	MMAR_0659	591	conserved hypothetical protein	246	88.9253	161	34.4948	1.36621	1.86637e-21	up
lcl|CP000854.1_cdsid_ACC39121.1	MMAR_0660	879	membrane oxidoreductase	257	62.4629	250	36.0136	0.794457	5.1036e-10
lcl|CP000854.1_cdsid_ACC39122.1	MMAR_0661	675	membrane oxidoreductase	673	213.005	596	111.804	0.929911	5.88367e-31
lcl|CP000854.1_cdsid_ACC39123.1	MMAR_0662	1206	protein containing vWA domain	211	37.3777	137	14.3843	1.37768	7.96817e-19	up
lcl|CP000854.1_cdsid_ACC39124.1	eutC	774	ethanolamine ammonia-lyase light chain, EutC	167	46.095	162	26.5027	0.798471	5.19015e-07
lcl|CP000854.1_cdsid_ACC39125.1	eutB	1410	ethanolamine ammonia-lyase large subunit, EutB	1180	178.789	975	87.5591	1.02993	9.29566e-63	up
lcl|CP000854.1_cdsid_ACC39126.1	MMAR_0665	1452	ethanolamine transporter	802	118.001	736	64.184	0.878513	2.13421e-33
lcl|CP000854.1_cdsid_ACC39127.1	cya_1	1326	membrane-anchored adenylyl cyclase Cya_1	1738	280.017	2317	221.258	0.339787	6.57354e-14
lcl|CP000854.1_cdsid_ACC39128.1	MMAR_0667	1116	glycosyl hydrolase	256	49.0065	709	80.4447	-0.715025	3.72385e-13
lcl|CP000854.1_cdsid_ACC39129.1	MMAR_0668	693	conserved transmembrane protein	263	81.0775	1004	183.449	-1.17801	7.22553e-40	down
lcl|CP000854.1_cdsid_ACC39130.1	fba	1035	fructose-bisphosphate aldolase, Fba	2492	514.382	3496	427.707	0.266216	1.07948e-12
lcl|CP000854.1_cdsid_ACC39131.1	mgtE	1389	Mg2+ transport transmembrane protein MgtE	409	62.907	273	24.8872	1.33782	1.14169e-33	up
lcl|CP000854.1_cdsid_ACC39132.1	MMAR_0671	816	conserved membrane protein	396	103.677	640	99.3128	0.0620453	0.514891
lcl|CP000854.1_cdsid_ACC39133.1	MMAR_0672	423	conserved protein	124	62.6267	419	125.426	-1.00199	9.44777e-14	down
lcl|CP000854.1_cdsid_ACC39134.1	MMAR_0673	759	conserved hypothetical protein	144	40.5321	213	35.5348	0.189832	0.232973
lcl|CP000854.1_cdsid_ACC39135.1	MMAR_0674	261	conserved hypothetical protein	104	85.1277	222	107.703	-0.339359	0.0438473
lcl|CP000854.1_cdsid_ACC39136.1	MMAR_0675	138	hypothetical protein	17	26.3177	37	33.9499	-0.367374	0.38625
lcl|CP000854.1_cdsid_ACC39137.1	MMAR_0676	975	glycolipid sulfotransferase	127	27.8277	67	8.70133	1.67721	2.07457e-15	up
lcl|CP000854.1_cdsid_ACC39138.1	MMAR_0677	924	efflux membrane protein	73	16.8783	75	10.2779	0.715623	0.00277515
lcl|CP000854.1_cdsid_ACC39139.1	MMAR_0678	771	conserved hypothetical membrane protein	167	46.2743	424	69.6349	-0.589599	2.4881e-06
lcl|CP000854.1_cdsid_ACC39140.1	MMAR_0679	678	conserved hypothetical protein	71	22.3721	33	6.16311	1.85997	2.00844e-10	up
lcl|CP000854.1_cdsid_ACC39141.1	purA	1299	adenylosuccinate synthetase PurA	797	131.077	1958	190.862	-0.542112	3.16694e-21
lcl|CP000854.1_cdsid_ACC39142.1	MMAR_0681	660	conserved hypothetical protein	212	68.623	1270	243.655	-1.82808	6.74562e-95	down
lcl|CP000854.1_cdsid_ACC39143.1	MMAR_0684	648	conserved hypothetical regulatory protein	74	24.3969	80	15.6326	0.642142	0.0063052
lcl|CP000854.1_cdsid_ACC39144.1	MMAR_0685	1335	PPE family protein	180	28.8051	343	32.5333	-0.175595	0.187318
lcl|CP000854.1_cdsid_ACC39145.1	purT	1338	formate-dependent phosphoribosylglycinamide formyltransferase PurT	264	42.1527	528	49.9682	-0.245383	0.021972
lcl|CP000854.1_cdsid_ACC39146.1	MMAR_0687	429	conserved hypothetical protein	141	70.2166	418	123.377	-0.813191	4.76325e-10
lcl|CP000854.1_cdsid_ACC39147.1	metZ	1239	O-succinylhomoserine sulfhydrylase, MetZ	198	34.1406	678	69.2905	-1.02117	4.96446e-22	down
lcl|CP000854.1_cdsid_ACC39148.1	ndh_1	1416	NADH dehydrogenase Ndh_1	1128	170.186	1393	124.567	0.450189	4.06347e-15
lcl|CP000854.1_cdsid_ACC39149.1	MMAR_0690	1191	conserved hypothetical transport protein	222	39.8216	244	25.9414	0.618295	3.89448e-06
lcl|CP000854.1_cdsid_ACC39150.1	MMAR_0691	1974	conserved hypothetical protein	202	21.8616	136	8.72383	1.32537	4.02144e-17	up
lcl|CP000854.1_cdsid_ACC39151.1	tauD_1	1134	gamma-butyrobetaine hydroxylase, TauD_1	92	17.3322	67	7.4813	1.21209	1.3836e-07	up
lcl|CP000854.1_cdsid_ACC39152.1	panD_1	489	aspartate decarboxylase, PanD_1	100	43.6887	33	8.54517	2.35408	1.36733e-18	up
lcl|CP000854.1_cdsid_ACC39153.1	MMAR_0694	1515	conserved hypothetical protein	299	42.1635	231	19.307	1.12687	2.02336e-19	up
lcl|CP000854.1_cdsid_ACC39154.1	MMAR_0695	651	conserved hypothetical secreted protein	221	72.5252	322	62.6312	0.211602	0.0974667
lcl|CP000854.1_cdsid_ACC39155.1	lpqK	1242	conserved lipoprotein, LpqK	317	54.5275	635	64.7393	-0.247657	0.0110825
lcl|CP000854.1_cdsid_ACC39156.1	MMAR_0697	1149	acyl-CoA dehydrogenase	212	39.4179	263	28.9835	0.443618	0.000899472
lcl|CP000854.1_cdsid_ACC39157.1	fadE7	1188	acyl-CoA dehydrogenase FadE7	139	24.9963	351	37.4116	-0.581769	2.37312e-05
lcl|CP000854.1_cdsid_ACC39158.1	MMAR_0699	381	conserved hypothetical membrane protein	128	71.7733	256	85.0806	-0.245383	0.113845
lcl|CP000854.1_cdsid_ACC39159.1	MMAR_0700	507	conserved hypothetical protein	59	24.8612	114	28.4716	-0.19563	0.403823
lcl|CP000854.1_cdsid_ACC39160.1	MMAR_0701	1107	conserved hypothetical oxidoreductase	161	31.0711	119	13.6118	1.19072	5.49687e-12	up
lcl|CP000854.1_cdsid_ACC39161.1	MMAR_0702	1119	monooxygenase-like hypothetical protein	63	12.0279	152	17.2	-0.516031	0.0134987
lcl|CP000854.1_cdsid_ACC39162.1	MMAR_0703	1332	FMNH2-utilizing oxygenase	171	27.4265	256	24.3361	0.172469	0.236315
lcl|CP000854.1_cdsid_ACC39163.1	mmpL1	2877	conserved transmembrane transport protein MmpL1	1317	97.7966	1050	46.2131	1.08148	1.42091e-75	up
lcl|CP000854.1_cdsid_ACC39164.1	mmpS1_1	429	conserved membrane protein MmpS1_1	71	35.3573	146	43.0934	-0.285461	0.169691
lcl|CP000854.1_cdsid_ACC39165.1	fadD30	1770	fatty acyl-AMP ligase FadD30	394	47.5555	580	41.4926	0.19676	0.038087
lcl|CP000854.1_cdsid_ACC39166.1	pks6	7245	polyketide synthase Pks6	7188	211.957	3511	61.3632	1.78833	0	up
lcl|CP000854.1_cdsid_ACC39167.1	MMAR_0708	753	beta lactamase-like protein	118	33.4784	200	33.6318	-0.00659637	0.970874
lcl|CP000854.1_cdsid_ACC39168.1	fgd1	1011	F420-dependent glucose-6-phosphate dehydrogenase Fgd1	459	96.9928	737	92.3064	0.0714463	0.416895
lcl|CP000854.1_cdsid_ACC39169.1	pta	2085	phosphate acetyltransferase Pta	396	40.5758	1794	108.951	-1.42499	1.08383e-93	down
lcl|CP000854.1_cdsid_ACC39170.1	ackA	1167	acetate kinase AckA	273	49.9769	885	96.0258	-0.94216	5.89002e-25
lcl|CP000854.1_cdsid_ACC39171.1	MMAR_0712	861	conserved hypothetical protein	76	18.8577	44	6.47091	1.54311	8.32293e-09	up
lcl|CP000854.1_cdsid_ACC39172.1	pknG	2304	serine/threonine-protein kinase PknG	1762	163.381	3615	198.674	-0.282165	3.02711e-12
lcl|CP000854.1_cdsid_ACC39173.1	glnH	987	glutamine-binding lipoprotein GlnH	859	185.932	1448	185.766	0.00128521	0.984735
lcl|CP000854.1_cdsid_ACC39174.1	MMAR_0715	1320	conserved hypothetical membrane protein	594	96.137	1002	96.119	0.000269101	0.997576
lcl|CP000854.1_cdsid_ACC39175.1	mutT3	624	mutator protein MutT3	117	40.0571	182	36.932	0.117187	0.507676
lcl|CP000854.1_cdsid_ACC39176.1	thiE	663	thiamine-phosphate pyrophosphorylase ThiE	52	16.7559	128	24.4462	-0.544944	0.0173066
lcl|CP000854.1_cdsid_ACC39177.1	thiO	1020	thiamine biosynthesis oxidoreductase ThiO	449	94.0425	683	84.7883	0.149447	0.0916398
lcl|CP000854.1_cdsid_ACC39178.1	thiS	198	thiamine biosynthesis protein ThiS	47	50.712	108	69.0676	-0.445682	0.0708247
lcl|CP000854.1_cdsid_ACC39179.1	thiG	795	thiamin biosynthesis protein ThiG	284	76.3184	356	56.702	0.42863	0.000192438
lcl|CP000854.1_cdsid_ACC39180.1	MMAR_0721	804	conserved hypothetical hydrolase	282	74.9326	602	94.8104	-0.339452	0.000788588
lcl|CP000854.1_cdsid_ACC39181.1	MMAR_0722	525	conserved hypothetical protein	327	133.066	574	138.442	-0.0571433	0.579151
lcl|CP000854.1_cdsid_ACC39182.1	MMAR_0723	120	hypothetical protein	4	7.12126	9	9.49679	-0.415308	0.635751
lcl|CP000854.1_cdsid_ACC39183.1	MMAR_0724	333	conserved hypothetical membrane protein	4017	2577.12	14067	5349	-1.05351	0	down
lcl|CP000854.1_cdsid_ACC39184.1	MMAR_0725	426	conserved hypothetical membrane protein	1176	589.76	4679	1390.78	-1.2377	3.28619e-195	down
lcl|CP000854.1_cdsid_ACC39185.1	lpqL	1512	lipoprotein aminopeptidase LpqL	1693	239.212	7868	658.913	-1.4618	0	down
lcl|CP000854.1_cdsid_ACC39186.1	lpqL_1	1473	lipoprotein aminopeptidase LpqL_1	525	76.1438	2996	257.546	-1.75803	1.98234e-210	down
lcl|CP000854.1_cdsid_ACC39187.1	lpqM	1494	lipoprotein peptidase LpqM	775	110.823	891	75.5166	0.553388	3.86186e-15
lcl|CP000854.1_cdsid_ACC39188.1	MMAR_0729	3237	conserved transmembrane transport protein	766	50.555	193	7.54971	2.74336	2.00967e-157	up
lcl|CP000854.1_cdsid_ACC39189.1	MMAR_0730	1530	adenylylate/guanylate cyclase	221	30.8588	106	8.77263	1.8146	1.32755e-28	up
lcl|CP000854.1_cdsid_ACC39190.1	MMAR_0731	366	conserved hypothetical membrane protein	72	42.0271	56	19.3741	1.11719	1.34028e-05	up
lcl|CP000854.1_cdsid_ACC39191.1	MMAR_0732	225	conserved hypothetical membrane protein	57	54.1215	62	34.8919	0.63331	0.0182369
lcl|CP000854.1_cdsid_ACC39192.1	MMAR_5559	1344	conserved hypothetical regulatory protein	212	33.6988	319	30.0543	0.165125	0.20531
lcl|CP000854.1_cdsid_ACC39193.1	MMAR_0733	636	conserved hypothetical protein	78	26.2008	208	41.4116	-0.660421	0.000278009
lcl|CP000854.1_cdsid_ACC39194.1	thiD	828	phosphomethylpyrimidine kinase ThiD	110	28.3818	441	67.441	-1.24866	6.07955e-20	down
lcl|CP000854.1_cdsid_ACC39195.1	thiC	1641	thiamine biosynthesis protein ThiC	1137	148.023	2036	157.103	-0.0858885	0.108415
lcl|CP000854.1_cdsid_ACC39196.1	MMAR_0736	771	conserved hypothetical regulatory protein	307	85.0671	311	51.0766	0.735941	2.03093e-10
lcl|CP000854.1_cdsid_ACC39197.1	MMAR_0737	423	anti sigma factor antagonist	359	181.314	852	255.044	-0.492253	1.31892e-08
lcl|CP000854.1_cdsid_ACC39198.1	MMAR_0738	3864	two-component sensor and regulator	567	31.349	680	22.2837	0.492431	1.65483e-09
lcl|CP000854.1_cdsid_ACC39199.1	MMAR_0739	279	conserved hypothetical protein	283	216.701	1820	826.005	-1.93045	1.31891e-145	down
lcl|CP000854.1_cdsid_ACC39200.1	ctpH	4614	metal cation transporting p-type ATPase CtpH	1478	68.4344	6136	168.393	-1.29904	1.59372e-275	down
lcl|CP000854.1_cdsid_ACC39201.1	MMAR_0741	447	transmembrane protein	1156	552.495	650	184.129	1.58525	7.28119e-119	up
lcl|CP000854.1_cdsid_ACC39202.1	xthA	831	exodeoxyribonuclease III protein XthA	270	69.413	521	79.3875	-0.193707	0.0715958
lcl|CP000854.1_cdsid_ACC39203.1	MMAR_0743	897	conserved hypothetical protein	32	7.62141	66	9.31681	-0.289777	0.353944
lcl|CP000854.1_cdsid_ACC39204.1	def	594	polypeptide deformylase Def	100	35.9659	345	73.5442	-1.03198	4.52016e-12	down
lcl|CP000854.1_cdsid_ACC39205.1	MMAR_0745	309	conserved hypothetical protein	201	138.968	2176	891.694	-2.68179	7.30534e-258	down
lcl|CP000854.1_cdsid_ACC39206.1	MMAR_0746	483	tuberculin related peptide	125	55.2893	656	171.978	-1.63715	8.49497e-43	down
lcl|CP000854.1_cdsid_ACC39207.1	sodC	717	periplasmic superoxide dismutase	900	268.164	3130	552.765	-1.04355	5.71032e-100	down
lcl|CP000854.1_cdsid_ACC39208.1	MMAR_0748	1152	conserved hypothetical protein	531	98.4736	2339	257.095	-1.38449	1.34491e-116	down
lcl|CP000854.1_cdsid_ACC39209.1	MMAR_0749	672	transcriptional regulatory protein (GntR- family)	180	57.2244	343	64.6309	-0.175595	0.187318
lcl|CP000854.1_cdsid_ACC39210.1	MMAR_0750	1308	MFS transporter	186	30.3797	168	16.2636	0.901458	3.9451e-09
lcl|CP000854.1_cdsid_ACC39211.1	MMAR_0751	657	conserved hypothetical protein	191	62.1078	286	55.1209	0.172174	0.210689
lcl|CP000854.1_cdsid_ACC39212.1	MMAR_0752	2175	conserved ATPase	237	23.2791	763	44.4202	-0.932179	2.37058e-21
lcl|CP000854.1_cdsid_ACC39213.1	pssA	819	CDP-diacylglycerol--serine o- phosphatidyltransferase PssA	658	171.641	1952	301.795	-0.814177	6.276e-42
lcl|CP000854.1_cdsid_ACC39214.1	psd	723	phosphatidylserine decarboxylase Psd	297	87.7599	1000	175.137	-0.996848	1.25407e-30
lcl|CP000854.1_cdsid_ACC39215.1	MMAR_0755	3177	PE-PGRS family protein	99	6.65727	184	7.33358	-0.139589	0.445678
lcl|CP000854.1_cdsid_ACC39216.1	moeA2	1206	molybdopterin biosynthesis protein MoeA2	210	37.2006	228	23.9388	0.635972	4.1348e-06
lcl|CP000854.1_cdsid_ACC39217.1	MMAR_0757	939	dehydrogenase/reductase	245	55.7415	258	34.7912	0.680027	1.23106e-07
lcl|CP000854.1_cdsid_ACC39218.1	MMAR_0758	504	conserved hypothetical protein	64	27.1286	56	14.0693	0.947262	0.000352759
lcl|CP000854.1_cdsid_ACC39219.1	groEL2	1626	60 kDa chaperonin 2 GroEL2	1682	220.995	12152	946.33	-2.09833	0	down
lcl|CP000854.1_cdsid_ACC39220.1	MMAR_0760	390	conserved hypothetical protein	78	42.7275	88	28.5715	0.580587	0.0104892
lcl|CP000854.1_cdsid_ACC39221.1	MMAR_0761	1467	PPE family protein, PPE10	3567	519.459	4976	429.503	0.274342	1.55731e-18
lcl|CP000854.1_cdsid_ACC39222.1	MMAR_0762	1749	D-amino acid aminohydrolase	700	85.5039	491	35.5474	1.26625	4.27757e-52	up
lcl|CP000854.1_cdsid_ACC39223.1	MMAR_0763	516	conserved hypothetical protein	101	41.8167	142	34.8461	0.263081	0.169874
lcl|CP000854.1_cdsid_ACC39224.1	MMAR_0764	849	conserved secreted protein	101	25.4151	487	72.6335	-1.51495	7.11423e-29	down
lcl|CP000854.1_cdsid_ACC39225.1	MMAR_0765	699	conserved membrane protein	118	36.0647	296	53.6204	-0.572194	0.000134708
lcl|CP000854.1_cdsid_ACC39226.1	sigK	564	alternative RNA polymerase sigma factor SigK	164	62.1216	459	103.05	-0.730182	2.83065e-09
lcl|CP000854.1_cdsid_ACC39227.1	MMAR_0767	795	conserved transmembrane protein	243	65.3006	284	45.2342	0.529682	2.71408e-05
lcl|CP000854.1_cdsid_ACC39228.1	ufaA1	1287	cyclopropane-fatty-acyl-phospholipid synthase UfaA1	580	96.2781	218	21.4483	2.16634	2.21965e-91	up
lcl|CP000854.1_cdsid_ACC39229.1	MMAR_0769	717	conserved hypothetical protein	376	112.033	122	21.5455	2.37847	9.88156e-67	up
lcl|CP000854.1_cdsid_ACC39230.1	MMAR_0770	1317	oxidoreductase	1117	181.195	258	24.8056	2.8688	1.26731e-239	up
lcl|CP000854.1_cdsid_ACC39231.1	mmpL5_2	2898	conserved transmembrane transport protein MmpL5_2	1361	100.332	3310	144.626	-0.527547	2.77449e-33
lcl|CP000854.1_cdsid_ACC39232.1	mmpS4_2	420	conserved membrane protein MmpS4_2	216	109.871	542	163.405	-0.572645	2.05584e-07
lcl|CP000854.1_cdsid_ACC39233.1	MMAR_0773	738	conserved hypothetical regulatory protein	127	36.7642	220	37.747	-0.0380583	0.820077
lcl|CP000854.1_cdsid_ACC39234.1	MMAR_0774	447	conserved membrane protein	184	87.9403	266	75.3511	0.222896	0.112276
lcl|CP000854.1_cdsid_ACC39235.1	MMAR_0775	3027	conserved transmembrane transport protein - MmpL family	958	67.6131	1324	55.3849	0.287811	2.24694e-06
lcl|CP000854.1_cdsid_ACC39236.1	MMAR_0776	348	conserved hypothetical protein	609	373.866	380	138.267	1.43506	7.89671e-55	up
lcl|CP000854.1_cdsid_ACC39237.1	MMAR_0777	450	conserved secreted protein	1458	692.186	4452	1252.73	-0.855846	4.68687e-102
lcl|CP000854.1_cdsid_ACC39238.1	echA2	915	enoyl-CoA hydratase EchA2	281	65.609	719	99.5001	-0.600805	3.84563e-10
lcl|CP000854.1_cdsid_ACC39239.1	MMAR_0779	2097	peptidase	552	56.2365	305	18.4169	1.61048	8.71599e-59	up
lcl|CP000854.1_cdsid_ACC39240.1	putA_1	1524	aldehyde dehydrogenase, PutA_1	3229	452.648	5018	416.928	0.118592	0.000241559
lcl|CP000854.1_cdsid_ACC39241.1	MMAR_0781	501	conserved hypothetical protein	768	327.493	1062	268.412	0.287011	2.48256e-05
lcl|CP000854.1_cdsid_ACC39242.1	MMAR_0782	279	conserved hydrophobic protein	242	185.306	573	260.055	-0.488911	3.87632e-06
lcl|CP000854.1_cdsid_ACC39243.1	MMAR_0783	609	transmembrane protein	749	262.75	1248	259.485	0.0180365	0.795109
lcl|CP000854.1_cdsid_ACC39244.1	bioF2_4	1389	8-amino-7-oxononanoate synthase BioF2_4	433	66.5984	512	46.6749	0.51284	4.74353e-08
lcl|CP000854.1_cdsid_ACC39245.1	lpd	1404	dihydrolipoamide dehydrogenase Lpd	1022	155.511	4056	365.802	-1.23405	1.27157e-168	down
lcl|CP000854.1_cdsid_ACC39246.1	MMAR_0786	276	conserved hypothetical membrane protein	79	61.1499	408	187.183	-1.61403	1.20403e-26	down
lcl|CP000854.1_cdsid_ACC39247.1	MMAR_5564	195	conserved hypothetical protein	7	7.66905	15	9.7403	-0.344919	0.607109
lcl|CP000854.1_cdsid_ACC39248.1	MMAR_0787	1239	PPE family protein	310	53.4525	314	32.0903	0.73612	1.64262e-10
lcl|CP000854.1_cdsid_ACC39249.1	MMAR_0789	567	conserved protein	101	38.0554	409	91.3389	-1.26313	6.55034e-19	down
lcl|CP000854.1_cdsid_ACC39250.1	MMAR_0790	1425	transcriptional regulatory protein	205	30.7338	284	25.2359	0.28435	0.0331499
lcl|CP000854.1_cdsid_ACC39251.1	MMAR_0791	795	conserved hypothetical protein	905	243.198	2277	362.67	-0.576528	3.69118e-27
lcl|CP000854.1_cdsid_ACC39252.1	icl	1287	isocitrate lyase Icl	226	37.5152	127	12.4951	1.58611	2.08015e-24	up
lcl|CP000854.1_cdsid_ACC39253.1	fadB2	867	3-hydroxybutyryl-CoA dehydrogenase FadB2	878	216.348	2219	324.081	-0.583	5.17623e-27
lcl|CP000854.1_cdsid_ACC39254.1	umaA	861	mycolic acid synthase UmaA	4378	1086.3	27237	4005.64	-1.88261	0	down
lcl|CP000854.1_cdsid_ACC39255.1	MMAR_0795	972	transposase for ISMyma04	238	52.3105	173	22.537	1.21481	1.43142e-17	up
lcl|CP000854.1_cdsid_ACC39256.1	pcaA	864	mycolic acid synthase PcaA	1907	471.536	4782	700.828	-0.571693	1.19154e-54
lcl|CP000854.1_cdsid_ACC39257.1	MMAR_0797	705	transcriptional regulatory protein (possibly TetR-family)	654	198.183	1180	211.938	-0.0968075	0.171295
lcl|CP000854.1_cdsid_ACC39258.1	MMAR_0798	1284	conserved transmembrane protein	577	96.0039	660	65.087	0.560722	7.24337e-12
lcl|CP000854.1_cdsid_ACC39259.1	MMAR_0799	417	transcriptional regulatory protein	1928	987.754	2178	661.359	0.578718	1.96622e-38
lcl|CP000854.1_cdsid_ACC39260.1	hbhA	606	iron-regulated heparin binding hemagglutinin HbhA	1245	438.909	1105	230.89	0.926716	9.92293e-56
lcl|CP000854.1_cdsid_ACC39261.1	MMAR_0801	288	conserved transmembrane protein	450	333.809	481	211.479	0.658505	2.76465e-12
lcl|CP000854.1_cdsid_ACC39262.1	MMAR_0802	483	conserved hypothetical secreted protein	156	69.001	332	87.0375	-0.33502	0.0144802
lcl|CP000854.1_cdsid_ACC39263.1	deoC	681	deoxyribose-phosphate aldolase DeoC	173	54.2721	355	66.008	-0.28243	0.0319983
lcl|CP000854.1_cdsid_ACC39264.1	MMAR_0804	1047	conserved membrane protein	2246	458.291	5757	696.25	-0.603343	5.07694e-72
lcl|CP000854.1_cdsid_ACC39265.1	MMAR_0805	843	amidohydrolase	230	58.2879	483	72.5496	-0.315773	0.00515276
lcl|CP000854.1_cdsid_ACC39266.1	MMAR_0806	6309	PE-PGRS family protein	737	24.9566	740	14.8521	0.748756	9.4168e-24
lcl|CP000854.1_cdsid_ACC39267.1	MMAR_0807	525	conserved hypothetical protein	403	163.992	1150	277.367	-0.758165	1.56779e-22
lcl|CP000854.1_cdsid_ACC39268.1	murB	1101	UDP-N-acetylenolpyruvoylglucosamine reductase MurB	302	58.6	927	106.612	-0.863404	1.06897e-22
lcl|CP000854.1_cdsid_ACC39269.1	lprQ	1389	conserved lipoprotein LprQ	698	107.357	1158	105.565	0.0242805	0.736231
lcl|CP000854.1_cdsid_ACC39270.1	MMAR_0810	753	short-chain type oxidoreductase	189	53.6222	491	82.5662	-0.62272	9.73032e-08
lcl|CP000854.1_cdsid_ACC39271.1	MMAR_0811	1236	transcriptional regulatory protein	675	116.671	1373	140.659	-0.269755	4.32608e-05
lcl|CP000854.1_cdsid_ACC39272.1	MMAR_0812	1401	mannosyltransferase	373	56.8786	1079	97.5212	-0.777831	3.97867e-22
lcl|CP000854.1_cdsid_ACC39273.1	MMAR_0813	552	conserved hypothetical protein	380	147.069	1150	263.8	-0.842946	9.32539e-27
lcl|CP000854.1_cdsid_ACC39274.1	gpm1	756	phosphoglycerate mutase 1 Gpm1	904	255.461	1738	291.101	-0.188417	0.00116154
lcl|CP000854.1_cdsid_ACC39275.1	senX3	1227	two-component sensor histidine kinase SenX3	686	119.442	794	81.9392	0.543686	3.56457e-13
lcl|CP000854.1_cdsid_ACC39276.1	regX3	684	two-component sensory transduction protein RegX3	472	147.422	542	100.336	0.555111	8.52435e-10
lcl|CP000854.1_cdsid_ACC39277.1	MMAR_0817	1914	oxidoreductase GMC-type	250	27.9046	303	20.0455	0.477227	0.000111367
lcl|CP000854.1_cdsid_ACC39278.1	MMAR_0818	342	conserved hypothetical membrane protein	51	31.8583	17	6.29417	2.33958	4.40574e-10	up
lcl|CP000854.1_cdsid_ACC39279.1	MMAR_0819	972	conserved hypothetical protein	135	29.6719	63	8.2071	1.85415	1.60621e-18	up
lcl|CP000854.1_cdsid_ACC39280.1	MMAR_0820	738	transcriptional regulatory protein (probably GntR-family)	37	10.7108	64	10.9809	-0.0359299	0.908401
lcl|CP000854.1_cdsid_ACC39281.1	MMAR_0821	795	conserved hypothetical protein	666	178.972	832	132.517	0.433555	6.29073e-09
lcl|CP000854.1_cdsid_ACC39282.1	MMAR_0822	1035	conserved protein	603	124.467	2521	308.424	-1.30915	2.35089e-115	down
lcl|CP000854.1_cdsid_ACC39283.1	MMAR_0823	1065	conserved transmembrane protein	2033	407.817	4873	579.379	-0.506583	5.51692e-45
lcl|CP000854.1_cdsid_ACC39284.1	MMAR_0824	843	conserved hypothetical protein	99	25.0891	427	64.1381	-1.35412	9.34547e-22	down
lcl|CP000854.1_cdsid_ACC39285.1	MMAR_0825	846	conserved hypothetical protein	87	21.9698	356	53.2838	-1.27817	6.30198e-17	down
lcl|CP000854.1_cdsid_ACC39286.1	proC	885	pyrroline-5-carboxylate reductase ProC	245	59.1426	753	107.738	-0.865251	9.1598e-19
lcl|CP000854.1_cdsid_ACC39287.1	MMAR_0827	258	conserved protein	1458	1207.3	2409	1182.31	0.0301731	0.54193
lcl|CP000854.1_cdsid_ACC39288.1	MMAR_0828	102	conserved hypothetical protein	401	839.889	2148	2666.55	-1.6667	2.04562e-140	down
lcl|CP000854.1_cdsid_ACC39289.1	galE2	1134	UDP-glucose 4-epimerase GalE2	1789	337.035	2253	251.573	0.421923	1.05671e-20
lcl|CP000854.1_cdsid_ACC39290.1	MMAR_0830	1068	conserved protein	1858	371.666	2566	304.229	0.288846	3.1753e-11
lcl|CP000854.1_cdsid_ACC39291.1	cmaA2	912	cyclopropane-fatty-acyl-phospholipid synthase 2 CmaA2	720	168.661	1309	181.744	-0.10778	0.107557
lcl|CP000854.1_cdsid_ACC39292.1	MMAR_0832	501	conserved hypothetical protein	701	298.922	4666	1179.3	-1.98008	0	down
lcl|CP000854.1_cdsid_ACC39293.1	serB1	912	phosphoserine phosphatase SerB1	251	58.7972	555	77.0573	-0.390184	0.000236285
lcl|CP000854.1_cdsid_ACC39294.1	coxS_1	603	carbon monoxyde dehydrogenase (small chain), CoxS_1	390	138.174	464	97.4353	0.503966	3.47508e-07
lcl|CP000854.1_cdsid_ACC39295.1	coxM_1	978	carbon monoxyde dehydrogenase (medium chain), CoxM_1	150	32.7665	169	21.8808	0.582556	0.000338549
lcl|CP000854.1_cdsid_ACC39296.1	coxL_1	2178	carbon monoxyde dehydrogenase (large chain), CoxL_1	389	38.1566	690	40.115	-0.0722094	0.439431
lcl|CP000854.1_cdsid_ACC39297.1	MMAR_0837	1746	PE-PGRS family protein	104	12.7253	23	1.66801	2.93149	4.34383e-24	up
lcl|CP000854.1_cdsid_ACC39298.1	MMAR_0838	795	hypothetical protein	117	31.441	35	5.57464	2.4957	6.43985e-23	up
lcl|CP000854.1_cdsid_ACC39299.1	mimJ	552	Macrophage infection protein, MimJ	185	71.5996	488	111.943	-0.644739	4.15532e-08
lcl|CP000854.1_cdsid_ACC39300.1	MMAR_0839	438	conserved membrane protein MmpS-family	114	55.6043	204	58.9755	-0.0849186	0.625468
lcl|CP000854.1_cdsid_ACC39301.1	mmpL2	2994	conserved transmembrane transport protein, MmpL2	1466	104.607	2998	126.793	-0.277499	4.23655e-10
lcl|CP000854.1_cdsid_ACC39302.1	MMAR_0841	276	conserved hypothetical protein	118	91.3379	451	206.911	-1.17972	9.75823e-19	down
lcl|CP000854.1_cdsid_ACC39303.1	hemA	1422	glutamyl-tRNA reductase HemA	643	96.6027	2157	192.073	-0.991519	7.74013e-64
lcl|CP000854.1_cdsid_ACC39304.1	hemC	945	porphobilinogen deaminase HemC	1041	235.341	2645	354.413	-0.590681	1.19581e-32
lcl|CP000854.1_cdsid_ACC39305.1	hemD	1677	uroporphyrin-III C-methyltransferase HemD	971	123.698	2647	199.865	-0.692198	7.69536e-43
lcl|CP000854.1_cdsid_ACC39306.1	hemB	984	delta-aminolevulinic acid dehydratase HemB	229	49.7185	1080	138.977	-1.483	2.23494e-60	down
lcl|CP000854.1_cdsid_ACC39307.1	MMAR_0846	537	conserved transmembrane protein	109	43.3641	717	169.068	-1.96303	1.72789e-59	down
lcl|CP000854.1_cdsid_ACC39308.1	MMAR_0847	285	transmembrane protein	52	38.9795	131	58.2026	-0.578367	0.0109514
lcl|CP000854.1_cdsid_ACC39309.1	MMAR_0851	26280	non-ribosomal peptide synthetase	29668	241.18	13643	65.7355	1.87536	0	up
lcl|CP000854.1_cdsid_ACC39310.1	cyp185A4	1425	cytochrome P450 185A4 Cyp185A4	605	90.7023	419	37.2319	1.2846	3.28861e-46	up
lcl|CP000854.1_cdsid_ACC39311.1	MMAR_0853	450	conserved hypothetical protein	199	94.4753	505	142.1	-0.588898	2.74125e-07
lcl|CP000854.1_cdsid_ACC39312.1	MMAR_0854	1320	membrane acyltransferase	573	92.7382	905	86.8141	0.0952341	0.224848
lcl|CP000854.1_cdsid_ACC39313.1	MMAR_0855	732	conserved hypothetical secreted protein	218	63.6243	365	63.139	0.0110484	0.933318
lcl|CP000854.1_cdsid_ACC39314.1	MMAR_0856	117	conserved hypothetical protein	259	472.924	925	1001.09	-1.08188	2.56949e-32	down
lcl|CP000854.1_cdsid_ACC39315.1	MMAR_0857	2163	transmembrane acyltransferase	249	24.5935	837	48.9987	-0.994465	8.94878e-26
lcl|CP000854.1_cdsid_ACC39316.1	MMAR_0858	945	conserved hypothetical membrane protein	182	41.145	1168	156.504	-1.92741	9.38078e-94	down
lcl|CP000854.1_cdsid_ACC39317.1	MMAR_0859	864	universal stress protein UspA	184	45.4969	384	56.2773	-0.306784	0.0155599
lcl|CP000854.1_cdsid_ACC39318.1	ctpF	2718	metal cation-transporting p-type ATPase F, CtpF	573	45.0384	13713	638.85	-3.82625	0	down
lcl|CP000854.1_cdsid_ACC39319.1	MMAR_0861	1689	glycine-sarcosine methyltransferase	500	63.2438	1532	114.854	-0.8608	2.17264e-36
lcl|CP000854.1_cdsid_ACC39320.1	gabP	1326	GabA permease (gamma-aminobutyrate permease) GabP	586	94.413	1149	109.722	-0.216789	0.00253811
lcl|CP000854.1_cdsid_ACC39321.1	apbA	933	ketopantoate reductase, ApbA	128	29.3094	255	34.6078	-0.239737	0.12303
lcl|CP000854.1_cdsid_ACC39322.1	MMAR_0864	1158	mandelate racemase	136	25.0904	306	33.4602	-0.415308	0.00396869
lcl|CP000854.1_cdsid_ACC39323.1	MMAR_0866	348	conserved hypothetical protein	122	74.896	62	22.5594	1.73116	1.79484e-15	up
lcl|CP000854.1_cdsid_ACC39324.1	MMAR_0867	300	conserved hypothetical protein	127	90.44	223	94.1237	-0.0575984	0.72975
lcl|CP000854.1_cdsid_ACC39325.1	MMAR_0868	1344	conserved hypothetical protein	297	47.2101	55	5.18178	3.18758	2.01006e-71	up
lcl|CP000854.1_cdsid_ACC39326.1	MMAR_0869	1338	amino acid permease	89	14.2106	122	11.5457	0.299613	0.143969
lcl|CP000854.1_cdsid_ACC39327.1	hemL	1332	glutamate-1-semialdehyde 2,1-aminomutase, HemL	370	59.3438	1204	114.456	-0.947621	9.67346e-34
lcl|CP000854.1_cdsid_ACC39328.1	MMAR_0871	609	conserved hypothetical protein	144	50.5153	554	115.188	-1.1892	5.77969e-23	down
lcl|CP000854.1_cdsid_ACC39329.1	MMAR_0872	612	thioredoxin protein (thiol-disulfide interchange protein)	102	35.6063	339	70.1397	-0.978099	5.45933e-11
lcl|CP000854.1_cdsid_ACC39330.1	ccsA	792	cytochrome C-type biogenesis protein, CcsA	156	42.0802	219	35.0134	0.265232	0.0835791
lcl|CP000854.1_cdsid_ACC39331.1	MMAR_0874	1575	ResB-family protein	377	51.1374	639	51.3731	-0.00663463	0.947672
lcl|CP000854.1_cdsid_ACC39332.1	ccsB	987	cytochrome C-type biogenesis protein, CcsB	423	91.559	800	102.633	-0.164726	0.0559507
lcl|CP000854.1_cdsid_ACC39333.1	MMAR_0876	1317	conserved hypothetical protein	803	130.259	1250	120.182	0.116161	0.0774968
lcl|CP000854.1_cdsid_ACC39334.1	MMAR_0877	153	conserved hypothetical membrane protein	339	473.354	600	496.564	-0.0690605	0.491863
lcl|CP000854.1_cdsid_ACC39335.1	MMAR_0878	321	conserved hypothetical membrane protein	31	20.6317	57	22.4846	-0.124077	0.709226
lcl|CP000854.1_cdsid_ACC39336.1	fabH	1008	3-oxoacyl-	744	157.685	1554	195.212	-0.307995	7.46613e-07
lcl|CP000854.1_cdsid_ACC39337.1	menA	876	1,4-dihydroxy-2-naphthoate octaprenyltransferase, MenA	38	9.26739	90	13.0093	-0.489309	0.0723149
lcl|CP000854.1_cdsid_ACC39338.1	pnp	795	5'-methylthioadenosine phosphorylase, Pnp	66	17.736	117	18.6352	-0.0713538	0.756571
lcl|CP000854.1_cdsid_ACC39339.1	galE3	1041	UDP-glucose 4-epimerase, GalE3	208	42.6865	546	66.4137	-0.637701	9.02769e-09
lcl|CP000854.1_cdsid_ACC39340.1	MMAR_0883	1668	conserved membrane protein	1167	149.47	1933	146.741	0.0265797	0.631786
lcl|CP000854.1_cdsid_ACC39341.1	MMAR_0884	1932	conserved hypothetical membrane protein	1342	148.396	1441	94.4436	0.651931	2.68786e-33
lcl|CP000854.1_cdsid_ACC39342.1	MMAR_0885	657	glycosyl transferase - dolichol-P-sugar synthase	115	37.3947	176	33.9206	0.140675	0.429544
lcl|CP000854.1_cdsid_ACC39343.1	MMAR_0886	663	conserved hypothetical protein	68	21.9116	186	35.5234	-0.697079	0.000312423
lcl|CP000854.1_cdsid_ACC39344.1	MMAR_0887	1353	conserved hypothetical membrane protein	140	22.1059	332	31.071	-0.49114	0.000439734
lcl|CP000854.1_cdsid_ACC39345.1	menE	1110	O-succinylbenzoic acid-CoA ligase, MenE	62	11.9329	239	27.2641	-1.19205	1.00791e-10	down
lcl|CP000854.1_cdsid_ACC39346.1	MMAR_0889	297	conserved protein	151	108.617	367	156.468	-0.526615	7.98181e-05
lcl|CP000854.1_cdsid_ACC39347.1	MMAR_0890	285	conserved hypothetical membrane protein	255	191.15	828	367.876	-0.944517	1.56944e-23
lcl|CP000854.1_cdsid_ACC39348.1	pitA	1278	low-affinity inorganic phosphate transporter, PitA	640	106.986	1834	181.712	-0.764233	1.52534e-35
lcl|CP000854.1_cdsid_ACC39349.1	MMAR_0892	408	Glyoxalase	261	136.665	1473	457.149	-1.74202	7.41961e-103	down
lcl|CP000854.1_cdsid_ACC39350.1	MMAR_0893	630	conserved protein	316	107.158	745	149.738	-0.482699	1.84857e-07
lcl|CP000854.1_cdsid_ACC39351.1	MMAR_0894	888	dehydrogenase	104	25.0206	317	45.2024	-0.853283	1.66075e-08
lcl|CP000854.1_cdsid_ACC39352.1	menB	903	naphthoate synthase, MenB	214	50.6295	379	53.1456	-0.0699703	0.582054
lcl|CP000854.1_cdsid_ACC39353.1	MMAR_0896	702	conserved hypothetical protein	95	28.9111	213	38.4201	-0.410237	0.0179976
lcl|CP000854.1_cdsid_ACC39354.1	fadD8	1602	fatty-acid-CoA synthase, FadD8	195	26.0046	237	18.7327	0.473204	0.000724237
lcl|CP000854.1_cdsid_ACC39355.1	MMAR_0898	1605	conserved hypothetical protein	532	70.8132	615	48.5194	0.545457	1.42604e-10
lcl|CP000854.1_cdsid_ACC39356.1	menC	984	muconate cycloisomerase, MenC	48	10.4214	80	10.2946	0.0176512	0.950357
lcl|CP000854.1_cdsid_ACC39357.1	bpoC	789	bromoperoxidase BpoC	94	25.4524	461	73.9843	-1.53942	4.99245e-28	down
lcl|CP000854.1_cdsid_ACC39358.1	menD	1647	bifunctional 2-succinyl-6-hydroxy-2,4- cyclohexadiene-1-carboxylate synthase, MenD	385	49.9396	831	63.8885	-0.355373	3.62482e-05
lcl|CP000854.1_cdsid_ACC39359.1	MMAR_0902	525	conserved hypothetical membrane protein	131	53.3077	319	76.9391	-0.529373	0.000222846
lcl|CP000854.1_cdsid_ACC39360.1	pimB	1152	mannosyltransferase, PimB	35	6.49073	27	2.96775	1.12901	0.00233992
lcl|CP000854.1_cdsid_ACC39361.1	MMAR_0904	603	transcriptional regulator	21	7.44012	18	3.77982	0.977009	0.0378191
lcl|CP000854.1_cdsid_ACC39362.1	MMAR_0905	1176	conserved hypothetical protein	309	56.1344	233	25.0879	1.16189	5.86464e-21	up
lcl|CP000854.1_cdsid_ACC39363.1	MMAR_0906	1308	conserved hypothetical protein	240	39.1996	85	8.22862	2.25212	1.77713e-40	up
lcl|CP000854.1_cdsid_ACC39364.1	menH	696	ubiquinone/menaquinone methlytransferase, MenH	137	42.0522	371	67.4963	-0.682627	5.06952e-07
lcl|CP000854.1_cdsid_ACC39365.1	MMAR_0908	336	conserved protein	351	223.175	570	214.808	0.0551259	0.586835
lcl|CP000854.1_cdsid_ACC39366.1	MMAR_0909	690	methyltransferase	67	20.7445	206	37.8036	-0.865795	4.37184e-06
lcl|CP000854.1_cdsid_ACC39367.1	MMAR_0910	1239	FAD-linked oxidoreductase	171	29.4851	229	23.4034	0.333266	0.0235464
lcl|CP000854.1_cdsid_ACC39368.1	grcC1	1008	polyprenyl diphosphate synthetase, GrcC1	391	82.8694	953	119.715	-0.530691	1.14764e-10
lcl|CP000854.1_cdsid_ACC39369.1	hspX	861	peptidase heat shock protein X, HspX	654	162.275	702	103.24	0.652436	5.6154e-17
lcl|CP000854.1_cdsid_ACC39370.1	sulP	1602	transmembrane carbonic anhydrase, SulP	596	79.4807	1017	80.3848	-0.0163187	0.833425
lcl|CP000854.1_cdsid_ACC39371.1	sulP_1	1554	transmembrane carbonic anhydrase, SulP_1	424	58.2898	1149	93.6234	-0.683626	5.13992e-19
lcl|CP000854.1_cdsid_ACC39372.1	gpdA1	1026	glycerol-3-phosphate dehydrogenase, GpdA1	1950	406.037	7659	945.236	-1.21907	0	down
lcl|CP000854.1_cdsid_ACC39373.1	MMAR_0916	1497	trypsin-like serine protease	339	48.3789	21843	1847.59	-5.25513	0	down
lcl|CP000854.1_cdsid_ACC39374.1	MMAR_0917	1509	Flavin-binding monooxygenase	806	114.11	3163	265.415	-1.21783	4.18225e-129	down
lcl|CP000854.1_cdsid_ACC39375.1	MMAR_0918	3291	lantibiotic modifying enzyme	614	39.8583	243	9.34962	2.0919	1.53007e-92	up
lcl|CP000854.1_cdsid_ACC39376.1	rimL	537	acetyltransferase, RimL	83	33.0204	199	46.9239	-0.506968	0.00529622
lcl|CP000854.1_cdsid_ACC39377.1	MMAR_0920	492	conserved protein	155	67.3046	442	113.756	-0.757161	1.76527e-09
lcl|CP000854.1_cdsid_ACC39378.1	MMAR_0921	2385	ABC-type transporter	245	21.946	202	10.7245	1.03304	3.25626e-14	up
lcl|CP000854.1_cdsid_ACC39379.1	MMAR_0922	735	ABC transporter, ATP-binding protein	68	19.7651	103	17.7446	0.155579	0.505269
lcl|CP000854.1_cdsid_ACC39380.1	MMAR_0923	606	transcriptional regulator	36	12.6913	53	11.0744	0.196621	0.544174
lcl|CP000854.1_cdsid_ACC39381.1	MMAR_0924	813	carveol-like dehydrogenase	193	50.716	283	44.0769	0.202416	0.139173
lcl|CP000854.1_cdsid_ACC39382.1	nhaP	1221	ion antiporter, NhaP	220	38.4933	137	14.2076	1.43794	8.80177e-21	up
lcl|CP000854.1_cdsid_ACC39383.1	MMAR_0926	2202	PPE family protein	687	66.6526	736	42.323	0.655221	6.90562e-18
lcl|CP000854.1_cdsid_ACC39384.1	MMAR_0927	198	conserved hypothetical membrane protein	143	154.294	128	81.8579	0.914488	1.82885e-07
lcl|CP000854.1_cdsid_ACC39385.1	cyp189A6	1221	cytochrome P450 189A6 Cyp189A6	211	36.9186	175	18.1484	1.0245	2.78358e-12	up
lcl|CP000854.1_cdsid_ACC39386.1	MMAR_0929	624	TetR-family transcriptional regulator	83	28.4166	128	25.9741	0.129656	0.538682
lcl|CP000854.1_cdsid_ACC39387.1	embR_2	831	transcriptional regulatory protein EmbR_2	129	33.164	113	17.2184	0.945665	3.5063e-07
lcl|CP000854.1_cdsid_ACC39388.1	MMAR_0931	720	hypothetical protein	173	51.3324	29	5.10013	3.33126	8.5381e-44	up
lcl|CP000854.1_cdsid_ACC39389.1	MMAR_0932	3666	PPE family protein	2123	123.719	1027	35.4726	1.80228	4.75392e-260	up
lcl|CP000854.1_cdsid_ACC39390.1	MMAR_0933	366	hypothetical membrane protein	114	66.5429	87	30.0991	1.14456	2.06756e-08	up
lcl|CP000854.1_cdsid_ACC39391.1	MMAR_0934	1023	methyltransferase/methylase	271	56.5941	643	79.5886	-0.491909	8.46114e-07
lcl|CP000854.1_cdsid_ACC39392.1	MMAR_0935	825	adenylate cyclase	1163	301.164	474	72.7512	2.04951	1.4368e-169	up
lcl|CP000854.1_cdsid_ACC39393.1	atsA_1	2343	arylsulfatase AtsA_1	1031	94.0079	950	51.3413	0.872662	4.66274e-42
lcl|CP000854.1_cdsid_ACC39394.1	gatA_1	1503	peptide amidase, GatA_1	194	27.5753	176	14.8275	0.895098	2.26883e-09
lcl|CP000854.1_cdsid_ACC39395.1	cyp135B4	1392	cytochrome P450 135B4 Cyp135B4	2912	446.92	907	82.5056	2.43745	0	up
lcl|CP000854.1_cdsid_ACC39396.1	MMAR_0939	1170	oxidoreductase	378	69.0214	229	24.7836	1.47766	4.66497e-36	up
lcl|CP000854.1_cdsid_ACC39397.1	galT	1077	galactose-1-phosphate uridylyltransferase, GalT	210	41.6564	386	45.3824	-0.123595	0.324411
lcl|CP000854.1_cdsid_ACC39398.1	galK	1101	galactokinase, GalK	85	16.4934	148	17.0212	-0.0454457	0.823993
lcl|CP000854.1_cdsid_ACC39399.1	MMAR_0942	1023	transcriptional regulator	245	51.1645	253	31.3156	0.708261	4.15979e-08
lcl|CP000854.1_cdsid_ACC39400.1	MMAR_0943	4278	PE-PGRS family protein	131	6.54197	71	2.10152	1.63829	2.24633e-15	up
lcl|CP000854.1_cdsid_ACC39401.1	MMAR_0944	804	conserved hypothetical protein	322	85.5614	16818	2648.71	-4.95218	0	down
lcl|CP000854.1_cdsid_ACC39402.1	MMAR_0945	2277	conserved hypothetical membrane protein	478	44.848	10666	593.136	-3.72525	0	down
lcl|CP000854.1_cdsid_ACC39403.1	MMAR_0946	774	conserved hypothetical protein	152	41.9547	91	14.8873	1.49475	1.3793e-15	up
lcl|CP000854.1_cdsid_ACC39404.1	MMAR_0947	1521	conserved hypothetical membrane protein	329	46.2109	568	47.2862	-0.0331866	0.749287
lcl|CP000854.1_cdsid_ACC39405.1	MMAR_0948	486	conserved hypothetical protein	192	84.4001	388	101.091	-0.260334	0.0381308
lcl|CP000854.1_cdsid_ACC39406.1	lppF	1296	conserved lipoprotein, LppF	575	94.7852	340	33.2192	1.51264	5.84242e-56	up
lcl|CP000854.1_cdsid_ACC39407.1	lpqN	687	conserved lipoprotein, LpqN	511	158.907	2110	388.903	-1.29123	9.34747e-95	down
lcl|CP000854.1_cdsid_ACC39408.1	MMAR_0951	150	hypothetical protein	4	5.69701	13	10.9741	-0.945823	0.227792
lcl|CP000854.1_cdsid_ACC39409.1	MMAR_0952	2640	alpha-1,2-mannosidase	784	63.4439	937	44.9419	0.497421	7.60193e-13
lcl|CP000854.1_cdsid_ACC39410.1	MMAR_0953	2376	conserved integral membrane protein	364	32.729	722	38.4775	-0.233444	0.0104738
lcl|CP000854.1_cdsid_ACC39411.1	MMAR_0954	1263	imidazolonepropionase	161	27.2333	563	56.4444	-1.05146	2.25564e-19	down
lcl|CP000854.1_cdsid_ACC39412.1	MMAR_0955	942	conserved protein	109	24.7203	201	27.0185	-0.128251	0.463909
lcl|CP000854.1_cdsid_ACC39413.1	recD	1764	exodeoxyribonuclease V (alpha chain), RecD	88	10.6577	320	22.9703	-1.10788	1.63366e-12	down
lcl|CP000854.1_cdsid_ACC39414.1	recB	3333	exodeoxyribonuclease V (beta chain), RecB	427	27.3697	675	25.6439	0.0939653	0.302751
lcl|CP000854.1_cdsid_ACC39415.1	recC	3300	exodeoxyribonuclease V (gamma chain), RecC	353	22.8528	513	19.6843	0.215326	0.0321501
lcl|CP000854.1_cdsid_ACC39416.1	MMAR_0959	516	nitroreductase	136	56.3076	137	33.6191	0.744048	2.14252e-05
lcl|CP000854.1_cdsid_ACC39417.1	cynS	477	cyanate lyase, CynS	89	39.8611	297	78.8413	-0.983969	7.04391e-10
lcl|CP000854.1_cdsid_ACC39418.1	MMAR_0961	1005	conserved hypothetical transmembrane protein	123	26.1467	215	27.0887	-0.0510616	0.762553
lcl|CP000854.1_cdsid_ACC39419.1	echA3	696	enoyl-CoA hydratase, EchA3	274	84.1045	1037	188.662	-1.16555	1.82656e-40	down
lcl|CP000854.1_cdsid_ACC39420.1	MMAR_0963	831	conserved hypothetical membrane protein	583	149.881	812	123.729	0.276633	0.000404696
lcl|CP000854.1_cdsid_ACC39421.1	gloB	717	glyoxalase II, GloB	368	109.649	960	169.538	-0.628712	4.40919e-14
lcl|CP000854.1_cdsid_ACC39422.1	MMAR_0966	210	conserved protein	2615	2660.3	10367	6251	-1.2325	0	down
lcl|CP000854.1_cdsid_ACC39423.1	rpmG2	168	50S ribosomal protein L33 type 2, RpmG2	1555	1977.42	7158	5395.08	-1.44803	0	down
lcl|CP000854.1_cdsid_ACC39424.1	MMAR_0968	480	conserved protein	2679	1192.37	14253	3759.94	-1.65688	0	down
lcl|CP000854.1_cdsid_ACC39425.1	MMAR_0969	429	conserved protein	980	488.03	3242	956.91	-0.971414	4.09618e-92
lcl|CP000854.1_cdsid_ACC39426.1	MMAR_0970	501	conserved protein	2297	979.493	8806	2225.65	-1.18412	0	down
lcl|CP000854.1_cdsid_ACC39427.1	secE	489	preprotein translocase (tail-anchored membrane protein), SecE	2495	1090.03	8632	2235.21	-1.03604	3.59281e-270	down
lcl|CP000854.1_cdsid_ACC39428.1	nusG	714	transcription antitermination protein, NusG	2121	634.63	6008	1065.48	-0.747523	5.18036e-109
lcl|CP000854.1_cdsid_ACC39429.1	rplK	429	50S ribosomal protein L11, RplK	4875	2427.7	12333	3640.21	-0.584433	2.28553e-144
lcl|CP000854.1_cdsid_ACC39430.1	rplA	708	50S ribosomal protein L1, RplA	1138	343.389	3830	684.985	-0.996227	3.74566e-113
lcl|CP000854.1_cdsid_ACC39431.1	MMAR_0975	1227	RNA polymerase sigma factor	265	46.1402	266	27.4507	0.749183	2.0104e-09
lcl|CP000854.1_cdsid_ACC39432.1	MMAR_0976	699	conserved hypothetical protein	144	44.0112	295	53.4393	-0.280029	0.0529612
lcl|CP000854.1_cdsid_ACC39433.1	mmaA4	900	methoxy mycolic acid synthase 4, MmaA4	1510	358.437	6418	902.969	-1.33296	9.00522e-300	down
lcl|CP000854.1_cdsid_ACC39434.1	mmaA3	882	methoxy mycolic acid synthase 3, MmaA3	2795	677.004	12698	1822.98	-1.42906	0	down
lcl|CP000854.1_cdsid_ACC39435.1	mmaA5_1	867	methoxy mycolic acid synthase 5 MmaA5_1	658	162.138	649	94.7853	0.774486	1.44532e-22
lcl|CP000854.1_cdsid_ACC39436.1	mmaA1	861	methoxy mycolic acid synthase 1 Mma1	580	143.914	556	81.7687	0.815585	8.50678e-22
lcl|CP000854.1_cdsid_ACC39437.1	lipG1	945	lipase/esterase LipG1	247	55.8397	538	72.0885	-0.368478	0.000607588
lcl|CP000854.1_cdsid_ACC39438.1	MMAR_0982	1386	conserved hypothetical protein	638	98.3412	1235	112.829	-0.198266	0.00412432
lcl|CP000854.1_cdsid_ACC39439.1	lipG2	930	lipase/esterase LipG2	126	28.9445	201	27.3671	0.080845	0.635053
lcl|CP000854.1_cdsid_ACC39440.1	amiD	1401	amidase, AmiD	158	24.0933	538	48.625	-1.01306	1.47115e-17	down
lcl|CP000854.1_cdsid_ACC39441.1	MMAR_0985	4200	alpha-mannosidase	1108	56.3597	1169	35.2436	0.6773	1.39041e-29
lcl|CP000854.1_cdsid_ACC39442.1	fabD2	618	malonyl CoA-acyl carrier protein transacylase, FabD2	50	17.2846	71	14.5474	0.248726	0.365131
lcl|CP000854.1_cdsid_ACC39443.1	MMAR_0987	909	carbohydrate kinase	192	45.1248	185	25.7705	0.808198	5.20346e-08
lcl|CP000854.1_cdsid_ACC39444.1	MMAR_0988	972	transposase for ISMyma04	253	55.6073	186	24.2305	1.19845	3.16894e-18	up
lcl|CP000854.1_cdsid_ACC39445.1	MMAR_0989	3153	PE-PGRS family protein	236	15.9906	114	4.57822	1.80437	3.20471e-30	up
lcl|CP000854.1_cdsid_ACC39446.1	rplJ	621	50S ribosomal protein L10, RplJ	623	214.326	4157	847.626	-1.98362	0	down
lcl|CP000854.1_cdsid_ACC39447.1	rplL	393	50S ribosomal protein L7/L12, RplL	766	416.403	8291	2671.34	-2.68151	0	down
lcl|CP000854.1_cdsid_ACC39448.1	MMAR_0992	738	transcriptional regulatory protein	187	54.1331	237	40.6638	0.412768	0.0036244
lcl|CP000854.1_cdsid_ACC39449.1	MMAR_0993	1503	dioxygenase	289	41.0787	120	10.1097	2.02265	1.70507e-42	up
lcl|CP000854.1_cdsid_ACC39450.1	mkl	987	ribonucleotide-transport ATP-binding protein ABC transporter, Mkl	6864	1485.72	21456	2752.63	-0.889643	0
lcl|CP000854.1_cdsid_ACC39451.1	rpoB	3531	DNA-directed RNA polymerase, beta subunit, RpoB	6612	400.049	22690	813.678	-1.02428	0	down
lcl|CP000854.1_cdsid_ACC39452.1	rpoC	3951	DNA-directed RNA polymerase, beta chain, RpoC	8009	433.061	28194	903.577	-1.06108	0	down
lcl|CP000854.1_cdsid_ACC39453.1	MMAR_5546	192	PE-PGRS family protein	16	17.8031	3	1.9785	3.16965	4.58491e-05	up
lcl|CP000854.1_cdsid_ACC39454.1	MMAR_0997	1914	ceramidase	363	40.5175	1036	68.5383	-0.758366	1.91462e-20
lcl|CP000854.1_cdsid_ACC39455.1	MMAR_0998	867	conserved hypothetical protein	85	20.9449	115	16.7956	0.318518	0.129764
lcl|CP000854.1_cdsid_ACC39456.1	end	759	endonuclease IV (apurinase)	481	135.388	1287	214.71	-0.665286	3.32145e-20
lcl|CP000854.1_cdsid_ACC39457.1	lpqP	849	conserved lipoprotein, LpqP	196	49.3204	317	47.2789	0.0609876	0.654027
lcl|CP000854.1_cdsid_ACC39458.1	MMAR_1001	1629	acyl-CoA dehydrogenase	540	70.8191	572	44.4622	0.671561	6.23038e-15
lcl|CP000854.1_cdsid_ACC39459.1	echA4	939	enoyl-CoA hydratase, EchA4	359	81.6783	433	58.3899	0.484234	2.50424e-06
lcl|CP000854.1_cdsid_ACC39460.1	MMAR_1003	732	conserved hypothetical regulatory protein	131	38.233	250	43.2459	-0.177745	0.256938
lcl|CP000854.1_cdsid_ACC39461.1	echA5	774	enoyl-CoA hydratase, EchA5	201	55.4796	309	50.5514	0.134205	0.316632
lcl|CP000854.1_cdsid_ACC39462.1	mmpL5	2895	conserved transmembrane transport protein, MmpL5	1170	86.3406	1518	66.3955	0.378954	1.00642e-11
lcl|CP000854.1_cdsid_ACC39463.1	mmpS5	429	conserved transmembrane proteinm, MmpS5	149	74.2005	231	68.1821	0.122036	0.434079
lcl|CP000854.1_cdsid_ACC39464.1	MMAR_1007	501	transcriptional regulator	236	100.636	255	64.4493	0.642906	8.0684e-07
lcl|CP000854.1_cdsid_ACC39465.1	MMAR_1008	477	conserved hypothetical membrane protein	268	120.031	712	189.007	-0.655027	1.65496e-11
lcl|CP000854.1_cdsid_ACC39466.1	MMAR_1009	378	conserved hypothetical transmembrane protein	255	144.121	488	163.472	-0.181767	0.101776
lcl|CP000854.1_cdsid_ACC39467.1	MMAR_1010	648	transcription regulator, TetR family	480	158.25	764	149.291	0.0840785	0.328221
lcl|CP000854.1_cdsid_ACC39468.1	rpsL	375	30S ribosomal protein S12, RpsL	1931	1100.09	7056	2382.55	-1.11489	6.54561e-249	down
lcl|CP000854.1_cdsid_ACC39469.1	rpsG	471	30S ribosomal protein S7, RpsG	6304	2859.39	21489	5777.11	-1.01464	0	down
lcl|CP000854.1_cdsid_ACC39470.1	fusA1	2106	elongation factor G, FusA1	14279	1448.5	52654	3165.84	-1.12803	0	down
lcl|CP000854.1_cdsid_ACC39471.1	tuf	1191	iron-regulated elongation factor Ef-tu, Tuf	7092	1272.14	32831	3490.5	-1.45618	0	down
lcl|CP000854.1_cdsid_ACC39472.1	MMAR_1015	810	conserved membrane protein	286	75.4326	553	86.4481	-0.196648	0.05928
lcl|CP000854.1_cdsid_ACC39473.1	MMAR_1016	828	short-chain dehydrogenase/reductase	102	26.3177	124	18.963	0.472846	0.0152884
lcl|CP000854.1_cdsid_ACC39474.1	MMAR_1017	1239	ferredoxin reductase	518	89.3175	1255	128.259	-0.522047	2.92618e-13
lcl|CP000854.1_cdsid_ACC39475.1	MMAR_1018	1062	conserved hypothetical protein	142	28.5655	297	35.4118	-0.309955	0.0321503
lcl|CP000854.1_cdsid_ACC39476.1	MMAR_1019	594	transcriptional regulator	80	28.7728	119	25.3674	0.181727	0.397651
lcl|CP000854.1_cdsid_ACC39477.1	MMAR_1020	312	conserved hypothetical protein	63	43.1384	105	42.6138	0.0176512	0.943501
lcl|CP000854.1_cdsid_ACC39478.1	pqqE	1176	coenzyme PQQ synthesis protein E, PqqE	323	58.6777	686	73.8639	-0.332058	0.000444938
lcl|CP000854.1_cdsid_ACC39479.1	lldD1	1173	L-lactate dehydrogenase (cytochrome) LldD1	411	74.8551	1194	128.891	-0.783976	1.20544e-24
lcl|CP000854.1_cdsid_ACC39480.1	MMAR_1023	753	Creatinine amidohydrolase	2060	584.454	2123	357.002	0.711157	1.89649e-58
lcl|CP000854.1_cdsid_ACC39481.1	MMAR_1024	1413	membrane glycosyl transferase	933	141.064	1314	117.752	0.2606	2.24356e-05
lcl|CP000854.1_cdsid_ACC39482.1	MMAR_1025	1437	dehydrogenase	192	28.5445	201	17.7115	0.688528	2.29781e-06
lcl|CP000854.1_cdsid_ACC39483.1	MMAR_1026	636	transcriptional regulator (TetR family)	157	52.7376	261	51.9636	0.0213315	0.888381
lcl|CP000854.1_cdsid_ACC39484.1	MMAR_1027	1986	PPE family protein	747	80.3562	206	13.1342	2.61308	8.14093e-146	up
lcl|CP000854.1_cdsid_ACC39485.1	MMAR_1028	4197	PPE family protein	794	40.4166	325	9.80528	2.04332	9.2535e-116	up
lcl|CP000854.1_cdsid_ACC39486.1	MMAR_1029	1332	lipase	114	18.2843	79	7.50997	1.28373	7.99325e-10	up
lcl|CP000854.1_cdsid_ACC39487.1	MMAR_5549	321	conserved hypothetical protein	8	5.3243	31	12.2285	-1.19958	0.0214442
lcl|CP000854.1_cdsid_ACC39488.1	rpsJ	306	30S ribosomal protein S10, RpsJ	1388	969.049	6555	2712.48	-1.48497	0	down
lcl|CP000854.1_cdsid_ACC39489.1	rplC	654	50S ribosomal protein L3 RplC	1551	506.655	6064	1174.08	-1.21245	1.37356e-244	down
lcl|CP000854.1_cdsid_ACC39490.1	rplD	675	50S ribosomal protein L4, RplD	903	285.8	5026	942.832	-1.722	0	down
lcl|CP000854.1_cdsid_ACC39491.1	rplW	303	50S ribosomal protein L23, RplW	693	488.617	5117	2138.4	-2.12975	0	down
lcl|CP000854.1_cdsid_ACC39492.1	rplB	843	50S ribosomal protein L2, RplB	632	160.165	4160	624.858	-1.96397	0	down
lcl|CP000854.1_cdsid_ACC39493.1	rpsS	282	50S ribosomal protein S19, RpsS	476	360.608	4637	2082.11	-2.52954	0	down
lcl|CP000854.1_cdsid_ACC39494.1	rplV	531	50S ribosomal protein L22, RplV	472	189.9	2599	619.765	-1.70648	2.5023e-175	down
lcl|CP000854.1_cdsid_ACC39495.1	rpsC	828	30S ribosomal protein S3, RpsC	1007	259.823	6421	981.947	-1.91812	0	down
lcl|CP000854.1_cdsid_ACC39496.1	rplP	417	50S ribosomal protein L16, RplP	929	475.946	4826	1465.44	-1.62246	5.10091e-302	down
lcl|CP000854.1_cdsid_ACC39497.1	rpmC	243	50S ribosomal protein L29, RpmC	2566	2255.94	19257	10034.6	-2.15317	0	down
lcl|CP000854.1_cdsid_ACC39498.1	rpsQ	360	30S ribosomal protein S17, RpsQ	976	579.196	9799	3446.63	-2.57306	0	down
lcl|CP000854.1_cdsid_ACC39499.1	atsA	2370	arylsulfatase AtsA	1534	138.279	1609	85.9653	0.685751	2.92052e-41
lcl|CP000854.1_cdsid_ACC39500.1	MMAR_1042	705	conserved protein	331	100.304	553	99.3234	0.0141685	0.892359
lcl|CP000854.1_cdsid_ACC39501.1	MMAR_1043	882	conserved protein	221	53.5305	304	43.6436	0.294592	0.0219353
lcl|CP000854.1_cdsid_ACC39502.1	MMAR_1044	939	conserved transmembrane protein	285	64.8421	669	90.2145	-0.476428	1.07547e-06
lcl|CP000854.1_cdsid_ACC39503.1	rplN	369	50S ribosomal protein L14, RplN	899	520.489	4820	1654	-1.66802	0	down
lcl|CP000854.1_cdsid_ACC39504.1	rplX	324	50S ribosomal protein L24, RplX	1453	958.073	7744	3026.47	-1.65943	0	down
lcl|CP000854.1_cdsid_ACC39505.1	rplE	573	50S ribosomal protein L5, RplE	4530	1688.97	17612	3891.97	-1.20436	0	down
lcl|CP000854.1_cdsid_ACC39506.1	rpsN	186	30S ribosomal protein S14, RpsN	948	1088.86	5015	3414.08	-1.64867	0	down
lcl|CP000854.1_cdsid_ACC39507.1	rpsH	399	30S ribosomal protein S8, RpsH	869	465.291	4270	1355.1	-1.54219	1.76414e-248	down
lcl|CP000854.1_cdsid_ACC39508.1	rplF	540	50S ribosomal protein L6, RplF	1574	622.714	6568	1540.12	-1.3064	2.02577e-297	down
lcl|CP000854.1_cdsid_ACC39509.1	rplR	408	50S ribosomal protein L18, RplR	832	435.653	4051	1257.24	-1.52901	7.14701e-233	down
lcl|CP000854.1_cdsid_ACC39510.1	rpsE	675	30S ribosomal protein S5, RpsE	1018	322.197	3925	736.294	-1.19234	1.15807e-154	down
lcl|CP000854.1_cdsid_ACC39511.1	rpmD	219	50S ribosomal protein L30, RpmD	642	626.28	3391	1960.65	-1.64645	4.29207e-217	down
lcl|CP000854.1_cdsid_ACC39512.1	rplO	441	50S ribosomal protein L15, RplO	991	480.079	3079	884.07	-0.880888	1.65908e-74
lcl|CP000854.1_cdsid_ACC39513.1	MMAR_1055	927	flavin-dependent oxidoreductase	131	30.1904	198	27.0459	0.158683	0.341638
lcl|CP000854.1_cdsid_ACC39514.1	ssp	1803	protease iv, Ssp	1463	173.351	944	66.2967	1.38669	2.8905e-123	up
lcl|CP000854.1_cdsid_ACC39515.1	MMAR_1057	915	O-methyltransferase	301	70.2786	300	41.516	0.759418	9.66993e-11
lcl|CP000854.1_cdsid_ACC39516.1	MMAR_1058	903	O-methyltransferase	224	52.9954	198	27.7647	0.932615	2.82092e-11
lcl|CP000854.1_cdsid_ACC39517.1	MMAR_1059	975	O-methyltransferase	145	31.7718	45	5.84418	2.44267	2.05111e-27	up
lcl|CP000854.1_cdsid_ACC39518.1	MMAR_1062	681	methyltransferase	68	21.3324	52	9.66878	1.14164	1.67301e-05	up
lcl|CP000854.1_cdsid_ACC39519.1	MMAR_1063	861	transcriptional regulatory protein	103	25.5571	161	23.6776	0.1102	0.559616
lcl|CP000854.1_cdsid_ACC39520.1	fucA	657	L-fuculose-1-phosphate aldolase FucA	82	26.6641	190	36.6188	-0.457687	0.0133411
lcl|CP000854.1_cdsid_ACC39521.1	serA2	990	D-3-phosphoglycerate dehydrogenase SerA2	92	19.8532	170	21.7435	-0.131212	0.491736
lcl|CP000854.1_cdsid_ACC39522.1	xylB	1359	D-xylulose-kinase (xylulokinase), XylB	168	26.41	159	14.8147	0.834051	1.70535e-07
lcl|CP000854.1_cdsid_ACC39523.1	MMAR_1067	666	conserved protein	1807	579.645	2075	394.511	0.555102	1.32858e-33
lcl|CP000854.1_cdsid_ACC39524.1	MMAR_1068	909	O-methyltransferase	183	43.0096	206	28.6958	0.583816	7.12012e-05
lcl|CP000854.1_cdsid_ACC39525.1	MMAR_1069	951	O-methyltransferase	316	70.9879	260	34.6185	1.03603	5.14953e-18	up
lcl|CP000854.1_cdsid_ACC39526.1	secY	1326	preprotein translocase, SecY	1590	256.172	12558	1199.2	-2.22689	0	down
lcl|CP000854.1_cdsid_ACC39527.1	adk	546	adenylate kinase (ATP-AMP transphosphorylase), Adk	633	247.679	3498	811.228	-1.71164	1.6952e-236	down
lcl|CP000854.1_cdsid_ACC39528.1	mapA	801	methionine aminopeptidase, MapA	444	118.421	2972	469.82	-1.98819	2.9312e-246	down
lcl|CP000854.1_cdsid_ACC39529.1	sigL	534	alternative RNA polymerase sigma factor (RpoE), SigL	164	65.6116	263	62.3634	0.0732498	0.623078
lcl|CP000854.1_cdsid_ACC39530.1	MMAR_1074	747	conserved hypothetical membrane protein	319	91.2322	237	40.1738	1.18329	3.45127e-22	up
lcl|CP000854.1_cdsid_ACC39531.1	MMAR_1075	501	transcriptional regulator	194	82.726	456	115.25	-0.47836	5.57765e-05
lcl|CP000854.1_cdsid_ACC39532.1	MMAR_1076	549	conserved protein	189	73.5474	347	80.0337	-0.121933	0.357167
lcl|CP000854.1_cdsid_ACC39533.1	mmsB	885	3-hydroxyisobutyrate dehydrogenase, MmsB	996	240.433	430	61.5235	1.96643	7.61166e-138	up
lcl|CP000854.1_cdsid_ACC39534.1	fadE9	1173	acyl-CoA dehydrogenase, FadE9	2074	377.736	855	92.2962	2.03304	3.22902e-298	up
lcl|CP000854.1_cdsid_ACC39535.1	mmsA	1521	methylmalonate semialdehyde dehydrogenase, MmsA	2722	382.329	1391	115.801	1.72316	0	up
lcl|CP000854.1_cdsid_ACC39536.1	MMAR_1080	1563	transmembrane carbohydrate transport protein	248	33.8977	374	30.299	0.161919	0.178055
lcl|CP000854.1_cdsid_ACC39537.1	rmlC	606	dTDP-4-dehydrorhamnose 3,5-epimerase, RmlC	173	60.989	650	135.818	-1.15505	1.48749e-25	down
lcl|CP000854.1_cdsid_ACC39538.1	rmlB	996	dTDP-glucose-4,6-dehydratase, RmlB	511	109.607	1691	214.981	-0.971865	9.35946e-49
lcl|CP000854.1_cdsid_ACC39539.1	MMAR_1083	861	conserved hypothetical protein	461	114.387	322	47.3553	1.27232	4.73563e-35	up
lcl|CP000854.1_cdsid_ACC39540.1	MMAR_1084	897	conserved protein	108	25.7223	37	5.22306	2.30005	1.86072e-19	up
lcl|CP000854.1_cdsid_ACC39541.1	infA	222	translation initiation factor IF-1, InfA	1695	1631.15	5313	3030.42	-0.893625	1.14945e-130
lcl|CP000854.1_cdsid_ACC39542.1	rpmJ	114	50S ribosomal protein L36 RpmJ	2420	4535.12	7517	8349.4	-0.880533	8.1561e-180
lcl|CP000854.1_cdsid_ACC39543.1	rpsM	375	30S ribosomal protein S13, RpsM	1627	926.903	6702	2263.02	-1.28776	8.29824e-297	down
lcl|CP000854.1_cdsid_ACC39544.1	rpsK	417	30S ribosomal protein S11, RpsK	1218	624.006	5097	1547.73	-1.31052	3.28189e-232	down
lcl|CP000854.1_cdsid_ACC39545.1	rpsD	606	30S ribosomal protein S4, RpsD	2005	706.838	7801	1630.02	-1.20544	0	down
lcl|CP000854.1_cdsid_ACC39546.1	rpoA	1044	DNA-directed RNA polymerase (alpha chain), RpoA	1027	210.159	6273	760.835	-1.8561	0	down
lcl|CP000854.1_cdsid_ACC39547.1	rplQ	570	50S ribosomal protein L17, RplQ	542	203.143	2718	603.796	-1.57156	4.71993e-163	down
lcl|CP000854.1_cdsid_ACC39548.1	truA	714	pseudouridine synthase a, TruA	429	128.362	2104	373.133	-1.53947	8.0617e-123	down
lcl|CP000854.1_cdsid_ACC39549.1	cycA	1476	D-serine/D-alanine/glycine transporter, CycA	3393	491.106	11311	970.354	-0.982476	0
lcl|CP000854.1_cdsid_ACC39550.1	MMAR_1094	1143	PPE family protein	1401	261.86	150	16.6173	3.97804	0	up
lcl|CP000854.1_cdsid_ACC39551.1	MMAR_1095	1197	PPE family protein	410	73.1758	107	11.3189	2.69263	2.7843e-83	up
lcl|CP000854.1_cdsid_ACC39552.1	MMAR_1096	1659	conserved hypothetical membrane protein	2361	304.038	568	43.3528	2.81005	0	up
lcl|CP000854.1_cdsid_ACC39553.1	cut4	696	cutinase precursor, Cut4	329	100.987	479	87.1449	0.212679	0.0411069
lcl|CP000854.1_cdsid_ACC39554.1	cut3	804	cutinase precursor, Cut3	824	218.952	694	109.3	1.00233	2.2044e-42	up
lcl|CP000854.1_cdsid_ACC39555.1	MMAR_1099	1509	conserved hypothetical membrane protein	40	5.66303	22	1.84607	1.61711	1.65887e-05	up
lcl|CP000854.1_cdsid_ACC39556.1	mycP4	1374	membrane-anchored serine protease (mycosin), MycP4	46	7.15235	27	2.48824	1.52329	9.72393e-06	up
lcl|CP000854.1_cdsid_ACC39557.1	MMAR_1101	1383	conserved hypothetical membrane protein	25	3.86185	13	1.19025	1.69803	0.000441077	up
lcl|CP000854.1_cdsid_ACC39558.1	MMAR_1102	3681	conserved membrane protein	265	15.3801	74	2.54555	2.59501	2.96738e-52	up
lcl|CP000854.1_cdsid_ACC39559.1	MMAR_1103	1245	conserved hypothetical protein	61	10.4674	29	2.94947	1.82737	5.89974e-09	up
lcl|CP000854.1_cdsid_ACC39560.1	esxU	354	EsaT-6 like protein, EsxU	60	36.2098	42	15.0232	1.26919	1.09146e-05	up
lcl|CP000854.1_cdsid_ACC39561.1	esxT	297	EsaT-6 like protein, EsxT	11	7.91251	11	4.68977	0.754617	0.234785
lcl|CP000854.1_cdsid_ACC39562.1	rplM	444	50S ribosomal protein L13, RplM	1113	535.538	4435	1264.81	-1.23986	1.31253e-185	down
lcl|CP000854.1_cdsid_ACC39563.1	rpsI	459	ribosomal protein S9, RpsI	411	191.296	1657	457.115	-1.25675	1.09122e-71	down
lcl|CP000854.1_cdsid_ACC39564.1	mrsA	1338	phosphomannomutase, MrsA	648	103.466	1498	141.766	-0.454355	2.24875e-12
lcl|CP000854.1_cdsid_ACC39565.1	MMAR_1109	312	conserved hypothetical protein	13	8.90157	58	23.5391	-1.40292	0.000338185	down
lcl|CP000854.1_cdsid_ACC39566.1	MMAR_1110	1398	conserved hypothetical protein	129	19.7133	87	7.88003	1.3229	2.13567e-11	up
lcl|CP000854.1_cdsid_ACC39567.1	MMAR_1111	1044	coenzyme F420-dependent oxidoreductase	159	32.5368	435	52.7599	-0.697372	2.85044e-08
lcl|CP000854.1_cdsid_ACC39568.1	MMAR_1112	840	conserved protein	209	53.1551	401	60.4478	-0.185483	0.131106
lcl|CP000854.1_cdsid_ACC39569.1	MMAR_1113	471	conserved hypothetical transmembrane protein	112	50.8013	152	40.8638	0.314044	0.0852358
lcl|CP000854.1_cdsid_ACC39570.1	glmS	1878	glucosamine-fructose-6-phosphate aminotransferase, GlmS	1493	169.841	3263	220.007	-0.373368	5.07391e-18
lcl|CP000854.1_cdsid_ACC39571.1	MMAR_1115	843	conserved hypothetical transmembrane protein	493	124.939	1019	153.06	-0.292878	0.000141485
lcl|CP000854.1_cdsid_ACC39572.1	MMAR_1116	714	conserved hypothetical transmembrane protein	126	37.7008	328	58.1689	-0.625655	1.28581e-05
lcl|CP000854.1_cdsid_ACC39573.1	MMAR_1117	1434	conserved transmembrane protein	197	29.3491	312	27.55	0.0912664	0.501068
lcl|CP000854.1_cdsid_ACC39574.1	gadB	1386	glutamate decarboxylase, GadB	254	39.1515	740	67.6058	-0.78808	6.12649e-16
lcl|CP000854.1_cdsid_ACC39575.1	alr	1167	alanine racemase, Alr	542	99.2216	568	61.6301	0.687019	1.53405e-15
lcl|CP000854.1_cdsid_ACC39576.1	MMAR_1120	1122	conserved hypothetical hydrolase	312	59.4073	748	84.4159	-0.506875	4.57787e-08
lcl|CP000854.1_cdsid_ACC39577.1	MMAR_1121	471	conserved hypothetical protein	127	57.6051	187	50.2732	0.196407	0.247543
lcl|CP000854.1_cdsid_ACC39578.1	MMAR_1122	627	conserved hypothetical protein	35	11.9255	41	8.28003	0.526348	0.121007
lcl|CP000854.1_cdsid_ACC39579.1	rimI	477	ribosomal-protein-alanine acetyltransferase, RimI	104	46.5793	356	94.5034	-1.02068	3.24502e-12	down
lcl|CP000854.1_cdsid_ACC39580.1	gcp	1032	O-sialoglycoprotein endopeptidase Gcp (glycoprotease)	143	29.6029	302	37.0547	-0.323917	0.0241054
lcl|CP000854.1_cdsid_ACC39581.1	groES	303	10 kDa chaperone (GroES)	464	327.155	4321	1805.75	-2.46455	0	down
lcl|CP000854.1_cdsid_ACC39582.1	groEL1	1620	60 kDa chaperone (GroEL1)	271	35.7382	1663	129.985	-1.86281	5.20867e-127	down
lcl|CP000854.1_cdsid_ACC39583.1	MMAR_1127	1221	conserved hypothetical protein	233	40.7679	422	43.7635	-0.102296	0.393594
lcl|CP000854.1_cdsid_ACC39584.1	MMAR_1128	438	conserved hypothetical membrane protein	220	107.307	162	46.8335	1.19613	5.52636e-16	up
lcl|CP000854.1_cdsid_ACC39585.1	MMAR_1129	1716	PPE family protein	19533	2431.81	22347	1648.99	0.560449	0
lcl|CP000854.1_cdsid_ACC39586.1	MMAR_5550	483	hypothetical protein	174	76.9626	217	56.889	0.436009	0.00314858
lcl|CP000854.1_cdsid_ACC39587.1	MMAR_1130	1695	PPE family protein	473	59.6169	292	21.8137	1.45049	1.42061e-43	up
lcl|CP000854.1_cdsid_ACC39588.1	MMAR_1131	1656	metal-dependent hydrolase	2074	267.563	2194	167.761	0.673469	1.36305e-53
lcl|CP000854.1_cdsid_ACC39589.1	whiB3	309	WhiB-like regulatory protein, WhiB3	1943	1343.36	25	10.2446	7.03483	0	up
lcl|CP000854.1_cdsid_ACC39590.1	MMAR_1133	873	conserved hypothetical protein	185	45.2726	475	68.8962	-0.605785	3.16674e-07
lcl|CP000854.1_cdsid_ACC39591.1	sigD	594	alternative RNA polymerase sigma-D factor, SigD	786	282.692	5426	1156.67	-2.03267	0	down
lcl|CP000854.1_cdsid_ACC39592.1	MMAR_1135	945	conserved hypothetical protein	293	66.239	1331	178.345	-1.42892	3.67134e-70	down
lcl|CP000854.1_cdsid_ACC39593.1	MMAR_1136	414	conserved hypothetical protein	1545	797.271	3355	1026.14	-0.364089	1.0546e-17
lcl|CP000854.1_cdsid_ACC39594.1	guaB2	1599	inosine-5'-monophosphate (imp) dehydrogenase, GuaB2	2183	291.664	4537	359.282	-0.30081	8.73071e-17
lcl|CP000854.1_cdsid_ACC39595.1	guaB3	1128	inosine-5'-monophosphate (imp) dehydrogenase, GuaB3	661	125.19	1797	201.723	-0.688251	2.86633e-29
lcl|CP000854.1_cdsid_ACC39596.1	MMAR_1139	1827	PPE family protein	1170	136.812	1158	80.2575	0.76949	1.38769e-38
lcl|CP000854.1_cdsid_ACC39597.1	choD	1746	cholesterol oxidase precursor ChoD	1996	244.227	2684	194.65	0.327344	8.58119e-15
lcl|CP000854.1_cdsid_ACC39598.1	tauD	897	taurine catabolism dioxygenase, TauD	348	82.8828	136	19.1983	2.1101	1.23105e-53	up
lcl|CP000854.1_cdsid_ACC39599.1	MMAR_1142	510	transcriptional regulator	83	34.7685	95	23.5868	0.559801	0.0106333
lcl|CP000854.1_cdsid_ACC39600.1	MMAR_1143	2385	glycosyl hydrolase	1630	146.008	2646	140.481	0.0556757	0.228182
lcl|CP000854.1_cdsid_ACC39601.1	MMAR_1144	741	hydrolase	397	114.459	450	76.8971	0.573831	6.90993e-09
lcl|CP000854.1_cdsid_ACC39602.1	MMAR_5486	519	conserved hypothetical protein	77	31.6958	112	27.3254	0.214048	0.329588
lcl|CP000854.1_cdsid_ACC39603.1	MMAR_1145	618	transcriptional regulatory protein	13	4.494	28	5.737	-0.352298	0.470201
lcl|CP000854.1_cdsid_ACC39604.1	MMAR_1146	1557	integral membrane transport protein	217	29.7748	83	6.75002	2.14113	1.35114e-34	up
lcl|CP000854.1_cdsid_ACC39605.1	MMAR_1147	684	transcriptional regulatory protein	62	19.3648	119	22.0296	-0.186005	0.416754
lcl|CP000854.1_cdsid_ACC39606.1	guaA	1578	GMP synthase, GuaA	452	61.1941	1523	122.21	-0.997904	5.8049e-46
lcl|CP000854.1_cdsid_ACC39607.1	MMAR_1149	690	conserved hypothetical secreted protein	69	21.3638	93	17.0667	0.323982	0.166769
lcl|CP000854.1_cdsid_ACC39608.1	MMAR_1150	660	conserved protein	90	29.1324	119	22.8307	0.351652	0.0860839
lcl|CP000854.1_cdsid_ACC39609.1	MMAR_1151	1572	conserved hypothetical protein	118	16.0364	37	2.98033	2.42781	1.98112e-22	up
lcl|CP000854.1_cdsid_ACC39610.1	iunH	951	inosine-uridine nucleoside hydrolase, IunH	200	44.9291	87	11.5839	1.95553	1.25478e-28	up
lcl|CP000854.1_cdsid_ACC39611.1	acrA1	2013	short-chain dehydrogenase, AcrA1	848	89.9974	866	54.4741	0.724314	1.12721e-25
lcl|CP000854.1_cdsid_ACC39612.1	lpqD	699	conserved lipoprotein, LpqD	1263	386.015	3481	630.583	-0.70803	4.24648e-58
lcl|CP000854.1_cdsid_ACC39613.1	MMAR_1155	873	conserved protein	168	41.1124	397	57.5827	-0.486061	0.000137721
lcl|CP000854.1_cdsid_ACC39614.1	otsB2	1173	trehalose-6-phosphate phosphatase OtsB2	201	36.608	393	42.4239	-0.212717	0.0870959
lcl|CP000854.1_cdsid_ACC39615.1	MMAR_1157	1335	conserved hypothetical protein	2460	393.669	95	9.01069	5.4492	0	up
lcl|CP000854.1_cdsid_ACC39616.1	dnaE2	3303	DNA polymerase III, alpha chain, DnaE2	406	26.26	207	7.93556	1.72647	5.29682e-48	up
lcl|CP000854.1_cdsid_ACC39617.1	MMAR_1159	411	conserved hypothetical protein	67	34.8266	78	24.0308	0.535304	0.0280612
lcl|CP000854.1_cdsid_ACC39618.1	MMAR_1160	645	nitroreductase	112	37.0968	139	27.2879	0.443031	0.0167131
lcl|CP000854.1_cdsid_ACC39619.1	MMAR_1161	1785	PE-PGRS family protein	444	53.1401	350	24.8282	1.09782	4.80531e-27	up
lcl|CP000854.1_cdsid_ACC39620.1	MMAR_1162	1782	PE-PGRS family protein	70	8.39205	19	1.35009	2.63597	4.42849e-15	up
lcl|CP000854.1_cdsid_ACC39621.1	spoU	465	tRNA/rRNA methyltransferase SpoU	8	3.67549	21	5.7185	-0.637701	0.276639
lcl|CP000854.1_cdsid_ACC39622.1	MMAR_1164	606	methyltransferase	114	40.1893	154	32.1783	0.32072	0.0762546
lcl|CP000854.1_cdsid_ACC39623.1	MMAR_1165	2736	conserved hypothetical regultory protein	2739	213.872	5257	243.297	-0.185974	1.85546e-08
lcl|CP000854.1_cdsid_ACC39624.1	MMAR_1166	432	conserved hypothetical protein	594	293.752	1303	381.923	-0.378685	3.54269e-08
lcl|CP000854.1_cdsid_ACC39625.1	MMAR_1167	387	conserved hypothetical protein	142	78.389	432	141.348	-0.850524	4.66039e-11
lcl|CP000854.1_cdsid_ACC39626.1	MMAR_1168	603	conserved hypothetical GTP/ATP-binding protein	226	80.0698	605	127.044	-0.665996	3.08766e-10
lcl|CP000854.1_cdsid_ACC39627.1	MMAR_1169	549	conserved hypothetical protein	67	26.0724	232	53.5095	-1.03728	1.29931e-08	down
lcl|CP000854.1_cdsid_ACC39628.1	fadD29_1	1992	fatty-acid-CoA ligase FadD29_1	225	24.1308	101	6.42019	1.91019	4.3972e-31	up
lcl|CP000854.1_cdsid_ACC39629.1	bioF2_5	2448	8-amino-7-oxononanoate synthase BioF2_5	1473	128.549	458	23.6903	2.43995	4.53218e-265	up
lcl|CP000854.1_cdsid_ACC39630.1	MMAR_1172	1302	dehydrogenase	432	70.8844	155	15.0743	2.23338	5.33097e-71	up
lcl|CP000854.1_cdsid_ACC39631.1	MMAR_1173	2526	conserved transmembrane ATP-binding protein ABC transporter	366	30.9546	586	29.3751	0.0755598	0.444502
lcl|CP000854.1_cdsid_ACC39632.1	MMAR_1174	2622	conserved transmembrane ATP-binding protein ABC transporter	798	65.0202	2187	105.616	-0.699876	2.57382e-36
lcl|CP000854.1_cdsid_ACC39633.1	MMAR_1175	1194	oxidoreductase	266	47.5943	313	33.1937	0.51988	1.5736e-05
lcl|CP000854.1_cdsid_ACC39634.1	folD	846	bifunctional protein: methylenetetrahydrofolate dehydrogenase/methenyltetrahydrofolate cyclohydrolase FolD	162	40.9093	530	79.327	-0.955382	7.68137e-16
lcl|CP000854.1_cdsid_ACC39635.1	MMAR_1177	294	conserved hypothetical membrane protein	93	67.5793	250	107.673	-0.672009	5.03427e-05
lcl|CP000854.1_cdsid_ACC39636.1	MMAR_1178	417	conserved secreted protein	399	204.416	1481	449.712	-1.13749	4.83235e-55	down
lcl|CP000854.1_cdsid_ACC39637.1	MMAR_1179	1443	oxidoreductase	208	30.7946	989	86.7852	-1.49477	4.72911e-56	down
lcl|CP000854.1_cdsid_ACC39638.1	MMAR_1180	9780	Fatty acyl-AMP ligase FadD28_1 and polyketide synthase	2748	60.0283	4374	56.6312	0.0840456	0.0166861
lcl|CP000854.1_cdsid_ACC39639.1	MMAR_1181	297	hypothetical secreted protein	111	79.8444	1121	477.931	-2.58154	3.75497e-128	down
lcl|CP000854.1_cdsid_ACC39640.1	MMAR_1182	429	exported protein	249	123.999	1102	325.267	-1.39129	4.39822e-56	down
lcl|CP000854.1_cdsid_ACC39641.1	MMAR_1183	735	methyltransferase	498	144.75	1051	181.064	-0.322928	2.17368e-05
lcl|CP000854.1_cdsid_ACC39642.1	metA	1140	homoserine O-acetyltransferase MetA	2353	440.956	3335	370.43	0.251431	5.97591e-11
lcl|CP000854.1_cdsid_ACC39643.1	metC	1350	O-acetylhomoserine sulfhydrylase MetC	3750	593.438	5733	537.729	0.142217	2.09888e-06
lcl|CP000854.1_cdsid_ACC39644.1	icd1	1227	isocitrate dehydrogenase	1163	202.494	1731	178.636	0.180862	0.000905009
lcl|CP000854.1_cdsid_ACC39645.1	MMAR_1187	801	conserved membrane protein	289	77.0803	530	83.7836	-0.120306	0.259166
lcl|CP000854.1_cdsid_ACC39646.1	trpS	1020	tryptophanyl-tRNA synthetase TrpS	217	45.4504	1027	127.493	-1.48805	9.04287e-58	down
lcl|CP000854.1_cdsid_ACC39647.1	MMAR_1189	1029	conserved integral membrane protein	974	202.219	907	111.611	0.857436	1.11227e-38
lcl|CP000854.1_cdsid_ACC39648.1	nagA	1167	N-acetylglucosamine-6-phosphate deacetylase NagA	116	21.2356	319	34.6127	-0.704815	1.68842e-06
lcl|CP000854.1_cdsid_ACC39649.1	sugI	1350	sugar-transport integral membrane protein SugI	566	89.5696	1384	129.813	-0.535353	4.26846e-15
lcl|CP000854.1_cdsid_ACC39650.1	dacC	1248	penicillin-binding protein DacC	334	57.1755	1843	186.993	-1.70952	4.84617e-125	down
lcl|CP000854.1_cdsid_ACC39651.1	MMAR_1193	594	transcriptional regulator	79	28.4131	36	7.67417	1.88847	1.17442e-11	up
lcl|CP000854.1_cdsid_ACC39652.1	MMAR_1194	2319	conserved hypothetical protein	127	11.6999	182	9.93771	0.235507	0.166152
lcl|CP000854.1_cdsid_ACC39653.1	MMAR_1195	2646	PE-PGRS family protein, PE_PGRS9_4	236	19.0546	429	20.5297	-0.107574	0.365321
lcl|CP000854.1_cdsid_ACC39654.1	sigJ	930	alternative RNA polymerase sigma factor SigJ	66	15.1614	86	11.7093	0.372746	0.121496
lcl|CP000854.1_cdsid_ACC39655.1	MMAR_1197	600	conserved hypothetical protein	40	14.2425	18	3.79872	1.90662	1.31316e-06	up
lcl|CP000854.1_cdsid_ACC39656.1	MMAR_1198	444	conserved hypothetical protein	24	11.548	15	4.27783	1.43269	0.00241454
lcl|CP000854.1_cdsid_ACC39657.1	MMAR_1199	4833	PE-PGRS family protein	522	23.0745	165	4.32298	2.4162	8.83493e-94	up
lcl|CP000854.1_cdsid_ACC39658.1	sdhB	813	succinate dehydrogenase (iron-sulphur protein subunit) SdhB	539	141.637	837	130.362	0.119674	0.138269
lcl|CP000854.1_cdsid_ACC39659.1	sdhA	1755	succinate dehydrogenase (flavoprotein subunit) SdhA	1395	169.815	2837	204.691	-0.269484	3.53581e-09
lcl|CP000854.1_cdsid_ACC39660.1	sdhD	468	succinate dehydrogenase (hydrophobic membrane anchor subunit) SdhD	401	183.053	1025	277.328	-0.599333	7.8699e-14
lcl|CP000854.1_cdsid_ACC39661.1	sdhC	339	succinate dehydrogenase (cytochrome B-556 subunit) SdhC	228	143.686	648	242.042	-0.752343	3.84138e-13
lcl|CP000854.1_cdsid_ACC39662.1	cdd	399	cytidine deaminase Cdd	55	29.4488	107	33.9568	-0.20549	0.396372
lcl|CP000854.1_cdsid_ACC39663.1	deoA	1302	thymidine phosphorylase DeoA	340	55.7886	770	74.8851	-0.424707	2.55281e-06
lcl|CP000854.1_cdsid_ACC39664.1	add	1089	adenosine deaminase Add	298	58.461	1384	160.925	-1.46084	2.64427e-75	down
lcl|CP000854.1_cdsid_ACC39665.1	MMAR_1207	2841	PE-PGRS family protein	239	17.9723	298	13.2819	0.436315	0.000512491
lcl|CP000854.1_cdsid_ACC39666.1	MMAR_1208	2892	PE-PGRS family protein	105	7.75656	159	6.96169	0.155979	0.403502
lcl|CP000854.1_cdsid_ACC39667.1	MMAR_1209	1257	conserved hypothetical protein	198	33.6518	759	76.4579	-1.18398	9.95821e-31	down
lcl|CP000854.1_cdsid_ACC39668.1	alc	960	allantoicase Alc	303	67.4294	775	102.222	-0.600262	8.22196e-11
lcl|CP000854.1_cdsid_ACC39669.1	MMAR_1211	912	chitinase	275	64.4193	814	113.017	-0.81098	3.32435e-18
lcl|CP000854.1_cdsid_ACC39670.1	MMAR_1212	1527	conserved hypothetical membrane protein	741	103.671	161	13.3507	2.95703	3.05249e-164	up
lcl|CP000854.1_cdsid_ACC39671.1	MMAR_1213	1500	conserved hypothetical 13E12 repeat family protein	208	29.6244	134	11.3117	1.38897	8.60129e-19	up
lcl|CP000854.1_cdsid_ACC39672.1	MMAR_1214	897	conserved hypothetical protein	118	28.104	327	46.1605	-0.715887	8.83204e-07
lcl|CP000854.1_cdsid_ACC39673.1	MMAR_1215	1326	conserved protein	881	141.942	4014	383.309	-1.43321	9.98731e-210	down
lcl|CP000854.1_cdsid_ACC39674.1	MMAR_1216	888	acid phosphatase	170	40.8991	506	72.1528	-0.818986	5.178e-12
lcl|CP000854.1_cdsid_ACC39675.1	upp	624	uracil phosphoribosyltransferase Upp	54	18.4879	174	35.3086	-0.933439	6.91238e-06
lcl|CP000854.1_cdsid_ACC39676.1	pmmB	1581	phosphomannomutase PmmB	109	14.729	233	18.6612	-0.341385	0.0377461
lcl|CP000854.1_cdsid_ACC39677.1	deoD	822	purine nucleoside phosphorylase DeoD	58	15.0742	144	22.1823	-0.557327	0.00986083
lcl|CP000854.1_cdsid_ACC39678.1	amiB1	1182	amidohydrolase AmiB1	734	132.665	1559	167.011	-0.332152	9.84355e-08
lcl|CP000854.1_cdsid_ACC39679.1	amiA1	1170	N-acyl-L-amino acid amidohydrolase AmiA1	1047	191.178	2834	306.711	-0.681962	1.28242e-44
lcl|CP000854.1_cdsid_ACC39680.1	MMAR_1222	888	conserved hypothetical protein	65	15.6379	60	8.55567	0.870094	0.000809397
lcl|CP000854.1_cdsid_ACC39681.1	MMAR_1223	480	conserved protein	134	59.6405	450	118.71	-0.993075	1.79923e-14
lcl|CP000854.1_cdsid_ACC39682.1	lpdA	1410	dihydrolipoamide dehydrogenase LpdA	462	70.0004	935	83.9669	-0.262457	0.00105148
lcl|CP000854.1_cdsid_ACC39683.1	glpD2	1758	glycerol-3-phosphate dehydrogenase GlpD2	1334	162.112	2531	182.301	-0.169332	0.00040253
lcl|CP000854.1_cdsid_ACC39684.1	gltB_1	1545	glutamate synthase, GltB_1	201	27.7936	693	56.7963	-1.03104	8.038e-23	down
lcl|CP000854.1_cdsid_ACC39685.1	MMAR_1227	639	conserved hypothetical protein	76	25.4092	107	21.2031	0.261077	0.239428
lcl|CP000854.1_cdsid_ACC39686.1	ctpH_1	4464	metal cation transporting p-type ATPase CtpH_1	1000	47.8579	8140	230.896	-2.27041	0	down
lcl|CP000854.1_cdsid_ACC39687.1	phoY1	666	phosphate-transport system transcriptional regulatory protein PhoY1	347	111.31	361	68.6355	0.697554	1.10621e-10
lcl|CP000854.1_cdsid_ACC39688.1	corA_1	999	magnesium and cobalt transport transmembrane protein CorA_1	363	77.6281	348	44.1092	0.815499	3.7023e-14
lcl|CP000854.1_cdsid_ACC39689.1	MMAR_1231	867	pseudouridine synthase	159	39.1792	660	96.3919	-1.29882	6.84306e-31	down
lcl|CP000854.1_cdsid_ACC39690.1	atsB	2904	arylsulfatase AtsB (aryl-sulfate sulphohydrolase)	678	49.8782	1916	83.5438	-0.744124	1.87156e-35
lcl|CP000854.1_cdsid_ACC39691.1	MMAR_1233	321	conserved hypothetical secreted protein	36	23.9594	37	14.5953	0.715088	0.0372693
lcl|CP000854.1_cdsid_ACC39692.1	phoS2_1	1113	periplasmic phosphate-binding lipoprotein PhoS2_1	329	63.1508	177	20.1369	1.64895	8.51649e-37	up
lcl|CP000854.1_cdsid_ACC39693.1	MMAR_1235	1131	PPE family protein, PPE14	70	13.2225	29	3.24677	2.02592	2.26682e-11	up
lcl|CP000854.1_cdsid_ACC39694.1	lpqC	918	esterase lipoprotein LpqC	157	36.5372	181	24.9661	0.549392	0.000507548
lcl|CP000854.1_cdsid_ACC39695.1	nei	765	endonuclease VIII Nei	64	17.873	108	17.8763	-0.000270729	0.999201
lcl|CP000854.1_cdsid_ACC39696.1	lhr	4620	ATP-dependent helicase Lhr	602	27.8376	670	18.3632	0.600219	9.48401e-14
lcl|CP000854.1_cdsid_ACC39697.1	MMAR_1239	675	transcriptional regulatory protein (probably TetR-family)	1038	328.527	3848	721.85	-1.13569	2.04424e-140	down
lcl|CP000854.1_cdsid_ACC39698.1	pcd	1515	piperideine-6-carboxilic acid dehydrogenase Pcd	298	42.0225	415	34.6857	0.276818	0.011964
lcl|CP000854.1_cdsid_ACC39699.1	MMAR_1241	1272	conserved hypothetical protein	166	27.8804	81	8.06331	1.78981	1.86863e-21	up
lcl|CP000854.1_cdsid_ACC39700.1	MMAR_1242	453	transcriptional regulatory protein (probably AsnC-family)	319	150.442	858	239.831	-0.672804	3.49598e-14
lcl|CP000854.1_cdsid_ACC39701.1	lat	1341	L-lysine-epsilon aminotransferase Lat	794	126.494	95	8.97037	3.81776	3.13974e-217	up
lcl|CP000854.1_cdsid_ACC39702.1	MMAR_1244	387	conserved hypothetical membrane protein	221	122	52	17.0141	2.84208	4.25508e-48	up
lcl|CP000854.1_cdsid_ACC39703.1	usfY	312	mycobacterial conserved protein, UsfY	751	514.237	330	133.929	1.94096	1.59387e-102	up
lcl|CP000854.1_cdsid_ACC39704.1	MMAR_1246	213	conserved hypothetical protein	132	132.395	140	83.227	0.669728	0.000138432
lcl|CP000854.1_cdsid_ACC39705.1	rsbW	519	anti-sigma factor RsbW	192	79.0336	493	120.28	-0.605865	1.87678e-07
lcl|CP000854.1_cdsid_ACC39706.1	sigF	789	alternate RNA polymerase sigma factor SigF	405	109.662	1548	248.433	-1.17979	7.85127e-61	down
lcl|CP000854.1_cdsid_ACC39707.1	MMAR_1249	570	transcriptional regulatory protein	210	78.7086	721	160.168	-1.02499	1.80055e-23	down
lcl|CP000854.1_cdsid_ACC39708.1	MMAR_1250	9474	peptide synthetase Nrp (peptide synthase)	932	21.0165	501	6.69607	1.65014	9.95549e-102	up
lcl|CP000854.1_cdsid_ACC39709.1	accA3	1794	bifunctional protein acetyl-/propionyl-coenzyme A carboxylase alpha chain AccA3	2087	248.529	8813	622.038	-1.32359	0	down
lcl|CP000854.1_cdsid_ACC39710.1	sufE	420	Fe-S metabolism associated protein, SufE	166	84.4378	524	157.978	-0.903767	2.10543e-14
lcl|CP000854.1_cdsid_ACC39711.1	sseA	906	thiosulfate sulfurtransferase SseA	515	121.439	953	133.193	-0.133287	0.0905925
lcl|CP000854.1_cdsid_ACC39712.1	MMAR_1254	651	nucleotide-binding protein	145	47.5844	534	103.867	-1.12617	1.8676e-20	down
lcl|CP000854.1_cdsid_ACC39713.1	MMAR_1255	321	conserved protein	302	200.992	824	325.041	-0.693479	2.38325e-14
lcl|CP000854.1_cdsid_ACC39714.1	accD5	1641	propionyl-CoA carboxylase beta chain 5 AccD5	1695	220.668	6031	465.368	-1.0765	2.89697e-201	down
lcl|CP000854.1_cdsid_ACC39715.1	birA	831	bifunctional protein BirA	284	73.0122	353	53.7885	0.44084	0.000128989
lcl|CP000854.1_cdsid_ACC39716.1	MMAR_1258	519	conserved hypothetical membrane protein	294	121.02	741	180.787	-0.579041	7.88945e-10
lcl|CP000854.1_cdsid_ACC39717.1	MMAR_1259	645	conserved hypothetical membrane protein	1619	536.247	3796	745.216	-0.47476	1.45235e-31
lcl|CP000854.1_cdsid_ACC39718.1	purK	1215	phosphoribosylaminoimidazole carboxylase ATPase subunit PurK (air carboxylase) (AirC)	225	39.5625	992	103.383	-1.3858	2.47795e-50	down
lcl|CP000854.1_cdsid_ACC39719.1	purE	516	phosphoribosylaminoimidazole carboxylase catalytic subunit PurE (air carboxylase) (AirC)	164	67.9004	696	170.795	-1.33077	1.1044e-33	down
lcl|CP000854.1_cdsid_ACC39720.1	fadE25	1170	acyl-CoA dehydrogenase FadE25	1367	249.609	5957	644.699	-1.36896	7.23578e-290	down
lcl|CP000854.1_cdsid_ACC39721.1	MMAR_1263	1239	conserved hypothetical protein	136	23.4501	315	32.1925	-0.457128	0.00136954
lcl|CP000854.1_cdsid_ACC39722.1	MMAR_1264	1623	two-component system membrane associated sensor kinase	303	39.8843	249	19.4266	1.03779	2.24463e-17	up
lcl|CP000854.1_cdsid_ACC39723.1	MMAR_1265	441	two-component transcriptional regulator	53	25.6753	235	67.4753	-1.39398	4.20131e-13	down
lcl|CP000854.1_cdsid_ACC39724.1	sulP_2	2247	transmembrane carbonic anhydrase, SulP_2	713	67.7898	4171	235.046	-1.7938	1.16041e-300	down
lcl|CP000854.1_cdsid_ACC39725.1	MMAR_1267	1188	acyl-CoA transferase	395	71.0327	464	49.4558	0.522345	1.14899e-07
lcl|CP000854.1_cdsid_ACC39726.1	MMAR_1268	657	conserved hypothetical regulatory protein	83	26.9892	143	27.5604	-0.0302151	0.883832
lcl|CP000854.1_cdsid_ACC39727.1	MMAR_1269	1707	Acyl esterase	188	23.5289	397	29.4491	-0.32379	0.00952799
lcl|CP000854.1_cdsid_ACC39728.1	MMAR_1270	720	conserved hypothetical membrane protein	526	156.074	659	115.896	0.429401	3.25468e-07
lcl|CP000854.1_cdsid_ACC39729.1	ctpC	2199	metal cation-transporting p-type ATPase C CtpC	461	44.7872	1020	58.7341	-0.391114	5.16592e-07
lcl|CP000854.1_cdsid_ACC39730.1	MMAR_1272	279	conserved protein	94	71.9783	131	59.4542	0.275783	0.165984
lcl|CP000854.1_cdsid_ACC39731.1	MMAR_1273	681	conserved hypothetical protein	99	31.0575	524	97.4316	-1.64945	7.82028e-35	down
lcl|CP000854.1_cdsid_ACC39732.1	MMAR_1274	1458	conserved hypothetical protein	376	55.0945	2713	235.618	-2.09647	8.98075e-241	down
lcl|CP000854.1_cdsid_ACC39733.1	rmlD	927	dTDP-6-deoxy-L-lyxo-4-hexulose reductase RmlD	152	35.0301	484	66.1121	-0.916319	1.08427e-13
lcl|CP000854.1_cdsid_ACC39734.1	wbbL1	885	dTDP-rha:A-D-Glcnac-diphosphoryl polyprenol A-3- L-rhamnosyl transferase, WbbL1	388	93.6626	887	126.91	-0.438261	1.93745e-07
lcl|CP000854.1_cdsid_ACC39735.1	manB	1077	d-alpha-D-mannose-1-phosphate guanylyltransferase ManB	449	89.0653	1800	211.628	-1.24859	5.57852e-77	down
lcl|CP000854.1_cdsid_ACC39736.1	MMAR_1278	549	conserved hypothetical protein	87	33.8552	123	28.3693	0.255046	0.217877
lcl|CP000854.1_cdsid_ACC39737.1	MMAR_1279	1587	DNA methylase	532	71.6164	800	63.8306	0.166043	0.0409404
lcl|CP000854.1_cdsid_ACC39738.1	fbiB	1365	F420 biosynthesis protein FbiB	133	20.816	785	72.8203	-1.80665	2.85498e-58	down
lcl|CP000854.1_cdsid_ACC39739.1	fbiA	990	F420 biosynthesis protein FbiA	178	38.4116	582	74.4395	-0.954525	3.09073e-17
lcl|CP000854.1_cdsid_ACC39740.1	whiB2	384	transcriptional regulatory protein Whib-like WhiB2	1214	675.407	4978	1641.49	-1.28118	4.86873e-219	down
lcl|CP000854.1_cdsid_ACC39741.1	MMAR_1283	531	conserved hypothetical protein	159	63.9706	500	119.232	-0.898285	1.11361e-13
lcl|CP000854.1_cdsid_ACC39742.1	MMAR_1284	498	conserved hypothetical protein	128	54.9109	1227	311.983	-2.5063	1.27013e-135	down
lcl|CP000854.1_cdsid_ACC39743.1	pmmA	1401	phosphomannomutase PmmA	1561	238.036	3816	344.894	-0.534974	4.2869e-39
lcl|CP000854.1_cdsid_ACC39744.1	MMAR_1286	1110	conserved hypothetical protein	494	95.0784	1074	122.517	-0.365794	1.32444e-06
lcl|CP000854.1_cdsid_ACC39745.1	manA	1227	mannose-6-phosphate isomerase ManA	373	64.9445	835	86.1703	-0.407984	2.367e-06
lcl|CP000854.1_cdsid_ACC39746.1	MMAR_1288	1422	conserved hypothetical protein	156	23.437	265	23.5973	-0.00982956	0.950223
lcl|CP000854.1_cdsid_ACC39747.1	MMAR_1289	1395	conserved hypothetical protein	319	48.8533	274	24.8709	0.973997	1.51468e-16
lcl|CP000854.1_cdsid_ACC39748.1	MMAR_1290	1485	cationic amino acid transport integral membrane protein	360	51.791	1113	94.904	-0.873768	1.73413e-27
lcl|CP000854.1_cdsid_ACC39749.1	alkB	1251	transmembrane alkane 1-monooxygenase AlkB	459	78.3851	252	25.507	1.61969	1.61446e-49	up
lcl|CP000854.1_cdsid_ACC39750.1	rubA	171	rubredoxin RubA	17	21.2388	39	28.8791	-0.443323	0.286568
lcl|CP000854.1_cdsid_ACC39751.1	rubB	183	rubredoxin RubB	32	37.3574	49	33.9048	0.139907	0.681897
lcl|CP000854.1_cdsid_ACC39752.1	MMAR_1294	651	transcriptional regulatory protein (probably TetR-family)	891	292.398	1692	329.105	-0.170615	0.00368334
lcl|CP000854.1_cdsid_ACC39753.1	sahH	1479	adenosylhomocysteinase SahH	4405	636.291	5955	509.834	0.319657	1.14178e-29
lcl|CP000854.1_cdsid_ACC39754.1	MMAR_1296	600	PE-PGRS family protein	317	112.872	944	199.222	-0.819687	3.024e-21
lcl|CP000854.1_cdsid_ACC39755.1	MMAR_1297	2085	PPE family protein	486	49.7976	170	10.3242	2.27004	2.88282e-81	up
lcl|CP000854.1_cdsid_ACC39756.1	tmk	654	thymidylate kinase Tmk	124	40.5062	335	64.8609	-0.679204	2.05323e-06
lcl|CP000854.1_cdsid_ACC39757.1	mtrA	678	two-component sensory transduction transcriptional regulatory protein MtrA	1056	332.745	4821	900.374	-1.43611	2.24885e-252	down
lcl|CP000854.1_cdsid_ACC39758.1	mtrB	1680	two-component sensory transduction histidine kinase MtrB	549	69.8137	1762	132.804	-0.927719	4.66493e-47
lcl|CP000854.1_cdsid_ACC39759.1	lpqB	1779	conserved lipoprotein LpqB	661	79.3786	1183	84.2024	-0.0851111	0.229385
lcl|CP000854.1_cdsid_ACC39760.1	MMAR_1302	831	conserved hypothetical membrane protein	248	63.7571	259	39.4652	0.692005	6.48125e-08
lcl|CP000854.1_cdsid_ACC39761.1	MMAR_1303	636	conserved hypothetical protein	87	29.224	46	9.15833	1.674	5.90539e-11	up
lcl|CP000854.1_cdsid_ACC39762.1	MMAR_1304	690	conserved protein	2746	850.216	2353	431.806	0.977447	2.17129e-132
lcl|CP000854.1_cdsid_ACC39763.1	secA1	2853	preprotein translocase SecA1 1 subunit	5054	378.452	8395	372.593	0.0225121	0.392095
lcl|CP000854.1_cdsid_ACC39764.1	MMAR_1306	3231	conserved transmembrane transport protein	1599	105.728	1379	54.0434	0.968164	1.81379e-76
lcl|CP000854.1_cdsid_ACC39765.1	MMAR_1307	756	conserved hypothetical membrane protein	873	246.701	740	123.944	0.993073	3.71256e-44
lcl|CP000854.1_cdsid_ACC39766.1	MMAR_1308	483	conserved protein	485	214.522	744	195.048	0.137299	0.106933
lcl|CP000854.1_cdsid_ACC39767.1	MMAR_1309	1146	conserved membrane transport protein	86	16.0321	325	35.9099	-1.16341	1.29706e-13	down
lcl|CP000854.1_cdsid_ACC39768.1	MMAR_1310	639	conserved hypothetical protein	34	11.3673	86	17.0417	-0.584185	0.0383541
lcl|CP000854.1_cdsid_ACC39769.1	MMAR_1311	1419	conserved hypothetical protein	222	33.4232	1044	93.1609	-1.47887	3.53158e-58	down
lcl|CP000854.1_cdsid_ACC39770.1	pvdS	873	transcriptional regulatory protein PvdS	755	184.761	1318	191.169	-0.049185	0.465842
lcl|CP000854.1_cdsid_ACC39771.1	MMAR_1313	501	conserved hypothetical protein	144	61.4048	297	75.0645	-0.289777	0.0446604
lcl|CP000854.1_cdsid_ACC39772.1	MMAR_1314	1155	oxidoreductase	1732	320.364	5538	607.137	-0.922309	1.65518e-143
lcl|CP000854.1_cdsid_ACC39773.1	desA3	1287	linoleoyl-CoA desaturase, DesA3	2587	429.433	10491	1032.18	-1.26518	0	down
lcl|CP000854.1_cdsid_ACC39774.1	desA3_1	1287	linoleoyl-CoA desaturase, DesA3_1	1448	240.363	4132	406.534	-0.758162	3.05437e-77
lcl|CP000854.1_cdsid_ACC39775.1	fadA6_4	1182	acetyl-CoA acetyltransferase FadA6_4	73	13.1942	27	2.89242	2.18955	6.92193e-13	up
lcl|CP000854.1_cdsid_ACC39776.1	MMAR_1318	468	transcriptional regulatory protein	96	43.8231	238	64.3942	-0.555238	0.000884419
lcl|CP000854.1_cdsid_ACC39777.1	MMAR_1319	993	conserved hypothetical protein	119	25.6021	152	19.3825	0.401507	0.0245212
lcl|CP000854.1_cdsid_ACC39778.1	aroA	1296	3-phosphoshikimate 1-carboxyvinyltransferase AroA	237	39.068	294	28.7249	0.443688	0.000441656
lcl|CP000854.1_cdsid_ACC39779.1	MMAR_1321	783	conserved hypothetical protein	149	40.6539	97	15.6865	1.37387	1.20035e-13	up
lcl|CP000854.1_cdsid_ACC39780.1	fadB3	885	3-hydroxybutyryl-CoA dehydrogenase FadB3	215	51.9007	198	28.3294	0.873453	7.04227e-10
lcl|CP000854.1_cdsid_ACC39781.1	MMAR_1323	1281	conserved hypothetical protein	215	35.8564	199	19.6707	0.866185	9.27413e-10
lcl|CP000854.1_cdsid_ACC39782.1	MMAR_5565	324	conserved hypothetical protein	56	36.925	116	45.3345	-0.296009	0.20622
lcl|CP000854.1_cdsid_ACC39783.1	MMAR_1324	2730	conserved hypothetical membrane protein	610	47.7359	189	8.76627	2.44504	7.55776e-111	up
lcl|CP000854.1_cdsid_ACC39784.1	MMAR_1325	1299	conserved hypothetical membrane protein	205	33.715	85	8.28563	2.02471	1.32263e-30	up
lcl|CP000854.1_cdsid_ACC39785.1	MMAR_1326	315	conserved hypothetical protein	72	48.8315	34	13.6673	1.83708	2.12951e-10	up
lcl|CP000854.1_cdsid_ACC39786.1	MMAR_1327	672	conserved hypothetical protein	140	44.5079	89	16.7701	1.40817	2.4076e-13	up
lcl|CP000854.1_cdsid_ACC39787.1	MMAR_1328	597	conserved hypothetical alanine rich protein	61	21.829	15	3.1815	2.77846	5.28562e-14	up
lcl|CP000854.1_cdsid_ACC39788.1	MMAR_1329	1521	conserved hypothetical alanine and glycine rich protein	198	27.8108	61	5.07827	2.45324	4.42952e-37	up
lcl|CP000854.1_cdsid_ACC39789.1	MMAR_1330	348	conserved hypothetical protein	145	89.0157	35	12.7352	2.80524	1.18821e-31	up
lcl|CP000854.1_cdsid_ACC39790.1	MMAR_1331	2133	conserved hypothetical alanine and proline rich protein	108	10.8171	33	1.95902	2.46511	5.4985e-21	up
lcl|CP000854.1_cdsid_ACC39791.1	MMAR_1332	456	conserved hypothetical membrane protein	89	41.6968	361	100.244	-1.2655	6.6681e-17	down
lcl|CP000854.1_cdsid_ACC39792.1	MMAR_1333	849	iron-regulated short-chain dehydrogenase/reductase	326	82.0328	1171	174.648	-1.09018	5.16229e-41	down
lcl|CP000854.1_cdsid_ACC39793.1	sigH	768	alternative RNA polymerase sigma-E factor (sigma- 24) SigH (RpoE)	1308	363.852	2437	401.8	-0.143127	0.00330073
lcl|CP000854.1_cdsid_ACC39794.1	MMAR_1335	306	anti-sigma factor	434	303.002	1068	441.942	-0.544528	2.71892e-12
lcl|CP000854.1_cdsid_ACC39795.1	MMAR_1336	216	conserved hypothetical secreted protein	864	854.551	2688	1575.76	-0.882813	1.86492e-65
lcl|CP000854.1_cdsid_ACC39796.1	MMAR_1337	1500	sensor kinase from two-component regulatory system	500	71.2126	1893	159.799	-1.16606	9.77662e-73	down
lcl|CP000854.1_cdsid_ACC39797.1	whiB1	255	transcriptional regulatory protein Whib-like WhiB1	4350	3644.41	26080	12950.4	-1.82924	0	down
lcl|CP000854.1_cdsid_ACC39798.1	MMAR_1339	966	conserved hypothetical protein	104	23.0003	152	19.9243	0.207129	0.271022
lcl|CP000854.1_cdsid_ACC39799.1	MMAR_1340	432	conserved hypothetical membrane protein	152	75.1688	228	66.8293	0.169654	0.272643
lcl|CP000854.1_cdsid_ACC39800.1	MMAR_1341	483	acetyltransferase	140	61.924	394	103.292	-0.738152	2.82673e-08
lcl|CP000854.1_cdsid_ACC39801.1	entC	1101	isochorismate synthase EntC	190	36.8675	441	50.7186	-0.460162	0.000132976
lcl|CP000854.1_cdsid_ACC39802.1	gpm2	636	phosphoglycerate mutase Gpm2	123	41.3167	220	43.8007	-0.0842284	0.615155
lcl|CP000854.1_cdsid_ACC39803.1	MMAR_1344	801	Soj/ParA-related protein	500	133.357	892	141.009	-0.0804988	0.325503
lcl|CP000854.1_cdsid_ACC39804.1	MMAR_1345	1215	conserved alanine and valine rich protein	220	38.6834	1030	107.344	-1.47245	4.6516e-57	down
lcl|CP000854.1_cdsid_ACC39805.1	rhlE	1554	ATP-dependent RNA helicase RhlE	838	115.205	2599	211.773	-0.878318	8.44594e-63
lcl|CP000854.1_cdsid_ACC39806.1	MMAR_1347	696	conserved hypothetical protein	422	129.533	1032	187.753	-0.535511	1.31609e-11
lcl|CP000854.1_cdsid_ACC39807.1	MMAR_1348	981	conserved hypothetical threonine and proline rich protein	442	96.2567	1201	155.021	-0.687501	5.37348e-20
lcl|CP000854.1_cdsid_ACC39808.1	MMAR_1349	246	conserved protein	345	299.614	2218	1141.67	-1.92997	4.27022e-177	down
lcl|CP000854.1_cdsid_ACC39809.1	MMAR_1350	684	transcriptional regulator, TetR family	725	226.443	2403	444.85	-0.974167	5.89539e-69
lcl|CP000854.1_cdsid_ACC39810.1	MMAR_1351	1026	conserved hypothetical protein	415	86.4129	1260	155.503	-0.847624	1.91056e-29
lcl|CP000854.1_cdsid_ACC39811.1	moeB1	1182	molybdenum cofactor biosynthesis protein MoeB1	908	164.114	966	103.484	0.665286	8.84045e-24
lcl|CP000854.1_cdsid_ACC39812.1	MMAR_1353	855	conserved hypothetical protein	392	97.9485	1884	279.017	-1.51026	4.25134e-107	down
lcl|CP000854.1_cdsid_ACC39813.1	MMAR_1354	309	DNA-methyltransferase (modification methylase)	32	22.1243	100	40.9786	-0.889239	0.00112884
lcl|CP000854.1_cdsid_ACC39814.1	lipV	786	lipase LipV	134	36.4217	149	24.0038	0.601537	0.000491425
lcl|CP000854.1_cdsid_ACC39815.1	MMAR_1356	222	conserved hypothetical protein	223	214.6	161	91.8308	1.2246	9.58258e-17	up
lcl|CP000854.1_cdsid_ACC39816.1	MMAR_1357	843	conserved hypothetical membrane protein	709	179.679	1023	153.661	0.225668	0.00134752
lcl|CP000854.1_cdsid_ACC39817.1	MMAR_1358	3174	ATP-dependent DNA helicase	178	11.9809	615	24.5349	-1.03409	1.67298e-20	down
lcl|CP000854.1_cdsid_ACC39818.1	MMAR_1359	3306	ATP-dependent DNA helicase	198	12.795	474	18.1548	-0.50477	1.56016e-05
lcl|CP000854.1_cdsid_ACC39819.1	MMAR_1360	1071	transmembrane cation transporter	898	179.129	1567	185.266	-0.0486011	0.430615
lcl|CP000854.1_cdsid_ACC39820.1	nudC	927	NADH pyrophosphatase NudC	380	87.5753	660	90.1529	-0.0418498	0.662967
lcl|CP000854.1_cdsid_ACC39821.1	lpqQ	726	lipoprotein LpqQ	384	112.998	2364	412.312	-1.86744	1.45039e-180	down
lcl|CP000854.1_cdsid_ACC39822.1	MMAR_1363	255	glutaredoxin protein	314	263.068	876	434.99	-0.72555	2.61095e-16
lcl|CP000854.1_cdsid_ACC39823.1	uvrD2	2130	ATP-dependent DNA helicase II UvrD2	727	72.9177	1321	78.5306	-0.106986	0.108523
lcl|CP000854.1_cdsid_ACC39824.1	whiB7	276	transcriptional regulatory protein Whib-like WhiB7	113	87.4676	46	21.104	2.05123	8.80641e-18	up
lcl|CP000854.1_cdsid_ACC39825.1	MMAR_1366	1344	conserved ATP-binding protein ABC transporter	1524	242.25	1582	149.047	0.70073	1.55965e-42
lcl|CP000854.1_cdsid_ACC39826.1	MMAR_1367	174	conserved hypothetical protein	168	206.271	199	144.817	0.51031	0.000775028
lcl|CP000854.1_cdsid_ACC39827.1	MMAR_1368	840	conserved hypothetical protein	171	43.4905	135	20.3503	1.09565	3.11237e-11	up
lcl|CP000854.1_cdsid_ACC39828.1	MMAR_1369	1419	conserved hypothetical protein	1423	214.24	1856	165.619	0.371356	1.68896e-13
lcl|CP000854.1_cdsid_ACC39829.1	MMAR_1370	1023	serine protease	295	61.6062	784	97.0412	-0.655522	1.49702e-12
lcl|CP000854.1_cdsid_ACC39830.1	MMAR_1371	2988	conserved transmembrane protein	1394	99.669	2647	112.173	-0.170511	0.000267027
lcl|CP000854.1_cdsid_ACC39831.1	MMAR_1372	1014	conserved hypothetical protein	319	67.2095	332	41.4587	0.69699	6.462e-10
lcl|CP000854.1_cdsid_ACC39832.1	MMAR_1373	1557	transposase for ISMyma05	146	20.0328	65	5.28616	1.92207	7.84814e-21	up
lcl|CP000854.1_cdsid_ACC39833.1	MMAR_1374	375	FK-506 binding protein, peptidyl-prolyl cis- trans isomerase	87	49.5639	502	169.507	-1.77398	7.05937e-37	down
lcl|CP000854.1_cdsid_ACC39834.1	atsD_1	2304	arylsulfatase AtsD_1	407	37.7389	723	39.7348	-0.0743501	0.414616
lcl|CP000854.1_cdsid_ACC39835.1	MMAR_1376	456	conserved hypothetical protein	234	109.63	189	52.4823	1.06274	3.21381e-14	up
lcl|CP000854.1_cdsid_ACC39836.1	MMAR_1377	933	conserved hypothetical protein	184	42.1322	501	67.9942	-0.690488	3.42912e-09
lcl|CP000854.1_cdsid_ACC39837.1	MMAR_1378	1422	transcriptional regulatory protein	143	21.484	132	11.7541	0.870094	5.78613e-07
lcl|CP000854.1_cdsid_ACC39838.1	MMAR_1379	1506	conserved protein	214	30.3575	123	10.3418	1.55357	1.52476e-22	up
lcl|CP000854.1_cdsid_ACC39839.1	MMAR_1380	918	methylisocitrate lyase 2	264	61.4383	128	17.6556	1.79901	1.6798e-33	up
lcl|CP000854.1_cdsid_ACC39840.1	gltA1	1134	citrate synthase I GltA1	331	62.3581	146	16.3025	1.93548	8.20754e-46	up
lcl|CP000854.1_cdsid_ACC39841.1	MMAR_1382	480	conserved hypothetical protein	297	132.188	338	89.1643	0.568056	7.25508e-07
lcl|CP000854.1_cdsid_ACC39842.1	MMAR_1383	264	hypothetical protein	159	128.668	532	255.166	-0.987783	1.00264e-16
lcl|CP000854.1_cdsid_ACC39843.1	MMAR_1384	735	conserved hypothetical protein	771	224.102	1026	176.757	0.342389	5.59506e-07
lcl|CP000854.1_cdsid_ACC39844.1	MMAR_1385	378	conserved hypothetical protein	265	149.772	730	244.538	-0.707287	2.83106e-13
lcl|CP000854.1_cdsid_ACC39845.1	MMAR_1386	405	hypothetical protein	68	35.87	226	70.6592	-0.978099	9.18127e-08
lcl|CP000854.1_cdsid_ACC39846.1	MMAR_1387	1392	monoamine oxidase	230	35.2993	200	18.1931	0.956251	5.58209e-12
lcl|CP000854.1_cdsid_ACC39847.1	hpx	981	non-heme haloperoxidase Hpx	2825	615.216	10576	1365.11	-1.14985	0	down
lcl|CP000854.1_cdsid_ACC39848.1	aofH	1347	flavin-containing monoamine oxidase AofH (amine oxidase)	656	104.043	422	39.6698	1.39107	2.62254e-56	up
lcl|CP000854.1_cdsid_ACC39849.1	MMAR_1390	999	oxidoreductase	115	24.5929	134	16.9846	0.534018	0.00385726
lcl|CP000854.1_cdsid_ACC39850.1	MMAR_1391	2595	PE-PGRS family protein, PE_PGRS9	525	43.2215	134	6.53857	2.7247	1.42921e-107	up
lcl|CP000854.1_cdsid_ACC39851.1	MMAR_1392	1125	conserved hypothetical protein	630	119.637	555	62.4678	0.937481	1.8785e-29
lcl|CP000854.1_cdsid_ACC39852.1	MMAR_1393	1137	conserved hypothetical protein	470	88.3111	644	71.7201	0.300217	0.000600292
lcl|CP000854.1_cdsid_ACC39853.1	MMAR_1394	603	transcriptional regulatory protein (probably TetR-family)	86	30.4691	104	21.8389	0.480442	0.0240245
lcl|CP000854.1_cdsid_ACC39854.1	MMAR_1395	867	short-chain type dehydrogenase/reductase	100	24.641	87	12.7062	0.955529	6.3207e-06
lcl|CP000854.1_cdsid_ACC39855.1	MMAR_1396	1398	transposase for insertion sequence ISMyma02	145	22.1584	128	11.5936	0.934526	8.75243e-08
lcl|CP000854.1_cdsid_ACC39856.1	MMAR_1397	981	conserved hypothetical protein	203	44.2084	174	22.4593	0.977009	4.52791e-11
lcl|CP000854.1_cdsid_ACC39857.1	MMAR_1398	483	conserved hypothetical protein	199	88.0205	121	31.7215	1.47238	1.4527e-19	up
lcl|CP000854.1_cdsid_ACC39858.1	moxR3	969	methanol dehydrogenase transcriptional regulatory protein MoxR3	306	67.4645	219	28.6178	1.23722	8.55008e-23	up
lcl|CP000854.1_cdsid_ACC39859.1	MMAR_1400	1278	conserved hypothetical membrane protein	160	26.7465	151	14.961	0.83814	3.01081e-07
lcl|CP000854.1_cdsid_ACC39860.1	MMAR_1401	450	conserved hypothetical transmembrane protein	58	27.5355	38	10.6927	1.36467	4.74023e-06	up
lcl|CP000854.1_cdsid_ACC39861.1	MMAR_1402	1899	PPE family protein	11058	1244.03	21222	1415.07	-0.185853	4.96941e-30
lcl|CP000854.1_cdsid_ACC39862.1	MMAR_1403	1398	transposase for insertion sequence ISMyma02	169	25.826	211	19.1113	0.434397	0.0037385
lcl|CP000854.1_cdsid_ACC39863.1	MMAR_1404	606	phage excisionase	36	12.6913	52	10.8654	0.224102	0.49
lcl|CP000854.1_cdsid_ACC39864.1	MMAR_1405	2265	hypothetical membrane protein	767	72.3444	787	43.9969	0.71748	5.40205e-23
lcl|CP000854.1_cdsid_ACC39865.1	MMAR_1406	633	hypothetical protein	537	181.238	470	94.0177	0.946878	1.01958e-25
lcl|CP000854.1_cdsid_ACC39866.1	MMAR_1407	1398	transposase for insertion sequence ISMyma02	184	28.1183	171	15.4883	0.860326	1.86102e-08
lcl|CP000854.1_cdsid_ACC39867.1	MMAR_5541	324	transposase, ISMyma03_aa1	288	189.9	720	281.386	-0.567311	2.73422e-09
lcl|CP000854.1_cdsid_ACC39868.1	MMAR_1408	864	transposase, ISMyma03_aa2	203	50.195	126	18.466	1.44267	2.25481e-19	up
lcl|CP000854.1_cdsid_ACC39869.1	MMAR_1409	1002	conserved hypothetical protein	751	160.122	7395	934.515	-2.54505	0	down
lcl|CP000854.1_cdsid_ACC39870.1	MMAR_1410	501	hypothetical protein	57	24.3061	667	168.579	-2.79404	1.78557e-83	down
lcl|CP000854.1_cdsid_ACC39871.1	MMAR_1411	1938	hypothetical membrane protein	374	41.2283	1459	95.3273	-1.20925	1.1929e-59	down
lcl|CP000854.1_cdsid_ACC39872.1	MMAR_1412	249	conserved hypothetical protein	303	259.969	306	155.61	0.740403	2.14113e-10
lcl|CP000854.1_cdsid_ACC39873.1	MMAR_1413	606	conserved hypothetical transcriptional regulatory protein	193	68.0397	360	75.2221	-0.144779	0.26534
lcl|CP000854.1_cdsid_ACC39874.1	cyaA_1	729	adenylate cyclase, CyaA_1	213	62.4209	622	108.038	-0.791444	1.04967e-13
lcl|CP000854.1_cdsid_ACC39875.1	MMAR_1415	594	conserved hypothetical protein	188	67.616	457	97.4194	-0.526845	1.02448e-05
lcl|CP000854.1_cdsid_ACC39876.1	MMAR_1418	1584	PPE family protein	421	56.7812	296	23.662	1.26284	8.8304e-32	up
lcl|CP000854.1_cdsid_ACC39877.1	MMAR_1419	627	conserved hypothetical transmembrane protein	760	258.955	1090	220.128	0.23436	0.000569334
lcl|CP000854.1_cdsid_ACC39878.1	cynT	837	Carbonic anhydrase, CynT	1376	351.213	2798	423.29	-0.269299	4.64701e-09
lcl|CP000854.1_cdsid_ACC39879.1	MMAR_1421	261	transposase for insertion sequence	66	54.0233	111	53.8515	0.00459503	0.984718
lcl|CP000854.1_cdsid_ACC39880.1	MMAR_1422	270	conserved hypothetical protein	213	168.536	155	72.6915	1.2132	7.69947e-16	up
lcl|CP000854.1_cdsid_ACC39881.1	MMAR_1423	1926	anchored-membrane serine/threonine-protein kinase	1199	132.997	1168	76.7896	0.792408	1.73294e-41
lcl|CP000854.1_cdsid_ACC39882.1	MMAR_1424	135	hypothetical protein	30	47.475	195	182.901	-1.94582	4.88242e-17	down
lcl|CP000854.1_cdsid_ACC39883.1	MMAR_1425	189	transposase for insertion sequence	25	28.259	454	304.165	-3.42808	6.55564e-69	down
lcl|CP000854.1_cdsid_ACC39884.1	MMAR_1426	411	conserved hypothetical secreted protein	2799	1454.92	20918	6444.57	-2.14714	0	down
lcl|CP000854.1_cdsid_ACC39885.1	MMAR_1427	276	hypothetical membrane protein	229	177.257	4917	2255.83	-3.66974	0	down
lcl|CP000854.1_cdsid_ACC39886.1	MMAR_1428	372	conserved hypothetical protein	768	441.058	7447	2534.86	-2.52286	0	down
lcl|CP000854.1_cdsid_ACC39887.1	MMAR_1429	378	conserved hypothetical protein	157	88.7331	979	327.949	-1.88593	1.37057e-76	down
lcl|CP000854.1_cdsid_ACC39888.1	MMAR_1430	297	conserved hypothetical protein	202	145.302	1310	558.509	-1.94252	4.59597e-106	down
lcl|CP000854.1_cdsid_ACC39889.1	zntA	2439	cation transport ATPase, ZntA	755	66.1322	3693	191.727	-1.53563	9.36324e-214	down
lcl|CP000854.1_cdsid_ACC39890.1	MMAR_1432	633	conserved hypothetical membrane protein	171	57.7126	360	72.0136	-0.319384	0.0149495
lcl|CP000854.1_cdsid_ACC39891.1	MMAR_1433	1080	site-specific integrase	973	192.472	519	60.8498	1.66132	3.69433e-107	up
lcl|CP000854.1_cdsid_ACC39892.1	MMAR_1438	2205	conserved hypothetical protein	402	38.9489	282	16.1941	1.26612	1.57057e-30	up
lcl|CP000854.1_cdsid_ACC39893.1	MMAR_1439	459	hypothetical protein	164	76.3324	184	50.7599	0.588607	0.000153214
lcl|CP000854.1_cdsid_ACC39894.1	MMAR_1440	1107	transposase for putative insertion sequence (ISL3 family)	263	50.7558	256	29.2825	0.793536	3.33767e-10
lcl|CP000854.1_cdsid_ACC39895.1	MMAR_1441	402	conserved hypothetical protein	822	436.841	864	272.147	0.682724	1.30312e-22
lcl|CP000854.1_cdsid_ACC39896.1	MMAR_1442	4452	PE-PGRS family protein	402	19.2907	295	8.3904	1.2011	3.23783e-28	up
lcl|CP000854.1_cdsid_ACC39897.1	MMAR_1443	1413	conserved hypothetical protein	388	58.6634	431	38.6234	0.602986	2.09393e-09
lcl|CP000854.1_cdsid_ACC39898.1	MMAR_1444	603	transcriptional regulatory protein (probably TetR/AcrR-family)	214	75.8184	222	46.6177	0.701668	3.81045e-07
lcl|CP000854.1_cdsid_ACC39899.1	MMAR_1445	1398	transposase for insertion sequence ISMyma02	272	41.5661	163	14.7637	1.49335	9.53753e-27	up
lcl|CP000854.1_cdsid_ACC39900.1	MMAR_1447	291	conserved hypothetical protein	242	177.664	178	77.4538	1.19775	1.76718e-17	up
lcl|CP000854.1_cdsid_ACC39901.1	MMAR_1448	2550	zinc cation transport ATPase	494	41.3871	596	29.5952	0.483815	3.18817e-08
lcl|CP000854.1_cdsid_ACC39902.1	MMAR_1449	1251	PPE family protein	620	105.88	769	77.8367	0.443901	1.02012e-08
lcl|CP000854.1_cdsid_ACC39903.1	MMAR_1450	228	hypothetical protein	53	49.6614	125	69.421	-0.483247	0.0355076
lcl|CP000854.1_cdsid_ACC39904.1	MMAR_5540	1206	transposase for insertion sequence ISMyma02	361	63.9496	466	48.9276	0.386286	0.000134545
lcl|CP000854.1_cdsid_ACC39905.1	MMAR_1452	795	transposase, ISMyma01_aa2	27	7.25562	43	6.84884	0.0832395	0.822343
lcl|CP000854.1_cdsid_ACC39906.1	MMAR_1453	282	transposase, ISMyma01_aa1	31	23.485	38	17.0628	0.460886	0.198807
lcl|CP000854.1_cdsid_ACC39907.1	MMAR_1454	273	hypothetical protein	73	57.1266	40	18.5529	1.62251	4.6983e-09	up
lcl|CP000854.1_cdsid_ACC39908.1	MMAR_1455	864	transposase, ISMyma03_aa2	195	48.2168	114	16.7073	1.52906	3.19692e-20	up
lcl|CP000854.1_cdsid_ACC39909.1	MMAR_1456	324	transposase, ISMyma03_aa1	996	656.738	2723	1064.19	-0.696363	1.75534e-44
lcl|CP000854.1_cdsid_ACC39910.1	MMAR_1457	231	hypothetical protein	4026	3723.4	8141	4462.53	-0.261242	1.62159e-22
lcl|CP000854.1_cdsid_ACC39911.1	MMAR_1458	363	conserved hypothetical protein	1908	1122.92	3111	1085.2	0.0492995	0.248405
lcl|CP000854.1_cdsid_ACC39912.1	MMAR_1459	396	hypothetical protein	210	113.293	603	192.814	-0.767152	1.05984e-12
lcl|CP000854.1_cdsid_ACC39913.1	MMAR_1460	1410	PPE family protein	1199	181.668	2025	181.853	-0.00147348	0.979561
lcl|CP000854.1_cdsid_ACC39914.1	MMAR_1461	1284	PPE family protein	520	86.5199	1414	139.444	-0.688582	2.36847e-23
lcl|CP000854.1_cdsid_ACC39915.1	MMAR_1462	1101	conserved hypothetical oxidoreductase	270	52.3907	1164	133.869	-1.35344	8.80105e-57	down
lcl|CP000854.1_cdsid_ACC39916.1	MMAR_1464	420	hypothetical protein	161	81.8944	146	44.0169	0.895709	5.26701e-08
lcl|CP000854.1_cdsid_ACC39917.1	MMAR_1465	405	hypothetical protein	789	416.198	1096	342.666	0.280466	2.90591e-05
lcl|CP000854.1_cdsid_ACC39918.1	MMAR_1466	948	transposase	87	19.606	117	15.6276	0.327196	0.115563
lcl|CP000854.1_cdsid_ACC39919.1	MMAR_1468	1398	transposase for insertion sequence ISMyma02	241	36.8288	184	16.6658	1.14394	2.79282e-16	up
lcl|CP000854.1_cdsid_ACC39920.1	MMAR_1469	1884	PPE family protein	674	76.4288	901	60.5563	0.335838	4.46342e-06
lcl|CP000854.1_cdsid_ACC39921.1	nuoN	1587	NADH dehydrogenase I (chain N) NuoN (NADH- ubiquinone oxidoreductase chain N)	346	46.5776	2441	194.763	-2.06401	1.62681e-212	down
lcl|CP000854.1_cdsid_ACC39922.1	nuoM	1587	NADH dehydrogenase I (chain M) NuoM (NADH- ubiquinone oxidoreductase chain M)	378	50.8853	2720	217.024	-2.09253	8.13727e-241	down
lcl|CP000854.1_cdsid_ACC39923.1	nuoL	1902	NADH dehydrogenase I (chain L) NuoL (NADH- ubiquinone oxidoreductase chain L)	364	40.8854	2269	151.057	-1.88543	1.31818e-175	down
lcl|CP000854.1_cdsid_ACC39924.1	nuoK	300	NADH dehydrogenase I (chain K) NuoK (NADH- ubiquinone oxidoreductase chain K)	95	67.6519	716	302.209	-2.15934	5.67639e-67	down
lcl|CP000854.1_cdsid_ACC39925.1	nuoJ	789	NADH dehydrogenase I (chain J) NuoJ (NADH- ubiquinone oxidoreductase chain J)	325	88.0003	1485	238.322	-1.43733	8.56983e-79	down
lcl|CP000854.1_cdsid_ACC39926.1	nuoI	546	NADH dehydrogenase I (chain I) NuoI (NADH- ubiquinone oxidoreductase chain I)	243	95.0805	1677	388.916	-2.03224	1.49227e-143	down
lcl|CP000854.1_cdsid_ACC39927.1	nuoH	1275	NADH dehydrogenase I (chain H) NuoH (NADH- ubiquinone oxidoreductase chain H)	476	79.7581	2267	225.142	-1.49713	5.88443e-127	down
lcl|CP000854.1_cdsid_ACC39928.1	nuoG	2418	NADH dehydrogenase I (chain G) NuoG (NADH- ubiquinone oxidoreductase chain G)	833	73.5981	5150	269.691	-1.87357	0	down
lcl|CP000854.1_cdsid_ACC39929.1	nuoF	1347	NADH dehydrogenase I (chain F) NuoF (NADH- ubiquinone oxidoreductase chain F)	621	98.4922	3713	349.038	-1.8253	3.12066e-274	down
lcl|CP000854.1_cdsid_ACC39930.1	nuoE	756	NADH dehydrogenase I (chain E) NuoE (NADH- ubiquinone oxidoreductase chain E)	263	74.321	1294	216.735	-1.54409	2.10728e-76	down
lcl|CP000854.1_cdsid_ACC39931.1	nuoD	1299	NADH dehydrogenase I (chain D) NuoD (NADH- ubiquinone oxidoreductase chain D)	960	157.885	5563	542.27	-1.78014	0	down
lcl|CP000854.1_cdsid_ACC39932.1	nuoC	717	NADH dehydrogenase I (chain C) NuoC (NADH- ubiquinone oxidoreductase chain C)	1031	307.197	5406	954.712	-1.6359	0	down
lcl|CP000854.1_cdsid_ACC39933.1	nuoB	555	NADH dehydrogenase I (chain B) NuoB (NADH- ubiquinone oxidoreductase chain B)	541	208.249	3455	788.262	-1.92037	2.7139e-273	down
lcl|CP000854.1_cdsid_ACC39934.1	nuoA	489	NADH dehydrogenase I (chain a) NuoA (NADH- ubiquinone oxidoreductase chain a)	564	246.404	2883	746.537	-1.59919	2.95699e-177	down
lcl|CP000854.1_cdsid_ACC39935.1	MMAR_1484	1341	PPE family protein	1388	221.125	1015	95.8413	1.20614	1.62694e-94	up
lcl|CP000854.1_cdsid_ACC39936.1	plcB_2	1587	membrane-associated phospholipase C 2 PlcB_2	307	41.3275	138	11.0108	1.90819	7.95127e-42	up
lcl|CP000854.1_cdsid_ACC39937.1	MMAR_1486	450	two-component system response regulator	108	51.273	225	63.3119	-0.304277	0.0679798
lcl|CP000854.1_cdsid_ACC39938.1	MMAR_1487	540	conserved protein	88	34.815	187	43.8494	-0.332846	0.0702038
lcl|CP000854.1_cdsid_ACC39939.1	MMAR_1488	411	conserved hypothetical protein	44	22.8712	98	30.1926	-0.400661	0.120152
lcl|CP000854.1_cdsid_ACC39940.1	MMAR_1489	342	hypothetical protein	63	39.3543	109	40.3567	-0.0362876	0.878552
lcl|CP000854.1_cdsid_ACC39941.1	MMAR_1490	963	conserved hypothetical protein	76	16.8603	97	12.7544	0.402631	0.0730773
lcl|CP000854.1_cdsid_ACC39942.1	fadE12_3	1239	acyl-CoA dehydrogenase FadE12_3	578	99.6631	348	35.5651	1.4866	7.47513e-55	up
lcl|CP000854.1_cdsid_ACC39943.1	MMAR_1492	642	transcriptional regulatory protein	509	169.379	352	69.4262	1.28671	3.32094e-39	up
lcl|CP000854.1_cdsid_ACC39944.1	MMAR_1493	897	conserved protein	160	38.1071	358	50.5366	-0.407271	0.00218784
lcl|CP000854.1_cdsid_ACC39945.1	MMAR_1494	1206	conserved protein	272	48.1836	528	55.4373	-0.202315	0.0581629
lcl|CP000854.1_cdsid_ACC39946.1	MMAR_1495	1191	conserved hypothetical protein	450	80.7195	145	15.416	2.38849	5.63102e-80	up
lcl|CP000854.1_cdsid_ACC39947.1	MMAR_1496	1104	oxidoreductase	176	34.0582	32	3.67026	3.21405	3.27167e-43	up
lcl|CP000854.1_cdsid_ACC39948.1	MMAR_1497	1983	PPE family protein, PPE28	1195	128.743	1118	71.3896	0.850707	1.61338e-46
lcl|CP000854.1_cdsid_ACC39949.1	fadB4	972	NADPH quinone oxidoreductase FadB4	563	123.743	837	109.037	0.182524	0.0208411
lcl|CP000854.1_cdsid_ACC39950.1	MMAR_1499	999	oxidoreductase	111	23.7375	186	23.5756	0.00987383	0.957695
lcl|CP000854.1_cdsid_ACC39951.1	MMAR_1500	1035	conserved hypothetical membrane protein	207	42.7275	76	9.29798	2.20018	3.6865e-34	up
lcl|CP000854.1_cdsid_ACC39952.1	MMAR_1501	1041	conserved hypothetical protein	213	43.7126	134	16.2993	1.42324	7.05869e-20	up
lcl|CP000854.1_cdsid_ACC39953.1	MMAR_1502	864	conserved hypothetical protein	126	31.1555	41	6.00877	2.37434	2.82804e-23	up
lcl|CP000854.1_cdsid_ACC39954.1	MMAR_1503	1614	FAD-dependent oxidoreductase	221	29.2527	99	7.76689	1.91316	1.28177e-30	up
lcl|CP000854.1_cdsid_ACC39955.1	MMAR_1504	669	transcriptional regulatory protein	43	13.7316	93	17.6024	-0.358277	0.174375
lcl|CP000854.1_cdsid_ACC39956.1	mhpF	1011	acetaldehyde dehydrogenase, MhpF	76	16.0598	39	4.8846	1.71714	4.77017e-10	up
lcl|CP000854.1_cdsid_ACC39957.1	MMAR_1506	1035	4-hydroxy-2-oxovalerate aldolase	93	19.1964	56	6.85115	1.48642	5.45672e-10	up
lcl|CP000854.1_cdsid_ACC39958.1	MMAR_1507	777	alpha-acetolactate decarboxylase	119	32.7193	171	27.867	0.231582	0.187568
lcl|CP000854.1_cdsid_ACC39959.1	ilvB1_1	1671	acetolactate synthase (large subunit) IlvB1_1	495	63.2859	616	46.6788	0.439115	4.23136e-07
lcl|CP000854.1_cdsid_ACC39960.1	fadE23	1206	acyl-CoA dehydrogenase FadE23	480	85.0299	2569	269.732	-1.66548	1.67445e-167	down
lcl|CP000854.1_cdsid_ACC39961.1	fadE24	1398	acyl-CoA dehydrogenase FadE24	478	73.0464	2051	185.769	-1.34663	3.1886e-98	down
lcl|CP000854.1_cdsid_ACC39962.1	MMAR_1511	789	monophosphatase	127	34.3878	307	49.2694	-0.518793	0.000379911
lcl|CP000854.1_cdsid_ACC39963.1	MMAR_1512	336	conserved hypothetical membrane protein	71	45.1437	75	28.2643	0.675545	0.00510869
lcl|CP000854.1_cdsid_ACC39964.1	MMAR_1513	1149	PPE family protein, PPE51	250	46.4834	175	19.2856	1.26919	1.35967e-19	up
lcl|CP000854.1_cdsid_ACC39965.1	MMAR_1514	1146	PPE family protein, PPE51_1	717	133.663	3568	394.236	-1.56045	1.93492e-211	down
lcl|CP000854.1_cdsid_ACC39966.1	MMAR_1515	795	conserved hypothetical membrane protein	1056	283.775	10438	1662.52	-2.55055	0	down
lcl|CP000854.1_cdsid_ACC39967.1	devR	651	two-component transcriptional regulatory protein DevR	323	105.998	6333	1231.81	-3.53867	0	down
lcl|CP000854.1_cdsid_ACC39968.1	devS	1758	two-component sensor histidine kinase DevS	998	121.28	11613	836.452	-2.78594	0	down
lcl|CP000854.1_cdsid_ACC39969.1	MMAR_1518	999	conserved protein	469	100.296	5007	634.64	-2.66167	0	down
lcl|CP000854.1_cdsid_ACC39970.1	MMAR_1519	1389	conserved hypothetical protein	278	42.7583	5577	508.41	-3.57172	0	down
lcl|CP000854.1_cdsid_ACC39971.1	MMAR_1520	417	conserved hypothetical protein	37	18.9559	1235	375.013	-4.30623	4.00827e-215	down
lcl|CP000854.1_cdsid_ACC39972.1	MMAR_1521	429	conserved protein	403	200.69	5842	1724.33	-3.10299	0	down
lcl|CP000854.1_cdsid_ACC39973.1	MMAR_1522	1002	conserved hypothetical protein	290	61.8313	3392	428.651	-2.79339	0	down
lcl|CP000854.1_cdsid_ACC39974.1	MMAR_1523	1374	conserved hypothetical protein	309	48.0452	75	6.91178	2.79726	1.25947e-65	up
lcl|CP000854.1_cdsid_ACC39975.1	MMAR_1524	204	conserved hypothetical protein	597	625.204	701	435.114	0.522933	6.16226e-11
lcl|CP000854.1_cdsid_ACC39976.1	agpS	1593	alkyldihydroxyacetonephosphate synthase AgpS	528	70.8102	705	56.0388	0.337531	4.63792e-05
lcl|CP000854.1_cdsid_ACC39977.1	fprA_1	1371	NADPH:adrenodoxin oxidoreductase FprA_1	593	92.4049	1093	100.948	-0.127573	0.0823435
lcl|CP000854.1_cdsid_ACC39978.1	prfB	1116	peptide chain release factor 2 PrfB	1152	220.529	4366	495.376	-1.16755	2.72319e-166	down
lcl|CP000854.1_cdsid_ACC39979.1	MMAR_1528	987	conserved transmembrane protein	580	125.542	1634	209.629	-0.739666	3.78076e-30
lcl|CP000854.1_cdsid_ACC39980.1	MMAR_1529	501	conserved hypothetical membrane protein	77	32.8345	151	38.1641	-0.217001	0.285801
lcl|CP000854.1_cdsid_ACC39981.1	ftsE	690	cell division ATP-binding protein FtsE	838	259.461	4179	766.9	-1.56352	4.07117e-248	down
lcl|CP000854.1_cdsid_ACC39982.1	ftsX	894	cell division protein FtsX	599	143.142	3143	445.166	-1.6369	1.1721e-199	down
lcl|CP000854.1_cdsid_ACC39983.1	smpB	507	ssRNA-binding protein SmpB	688	289.907	2292	572.43	-0.98151	1.21753e-66
lcl|CP000854.1_cdsid_ACC39984.1	MMAR_1533	867	conserved hypothetical membrane protein	175	43.1218	227	33.153	0.379279	0.00949361
lcl|CP000854.1_cdsid_ACC39985.1	MMAR_1534	2340	conserved protein	840	76.6905	1015	54.9245	0.481598	5.84819e-13
lcl|CP000854.1_cdsid_ACC39986.1	MMAR_1535	1242	conserved ATPase	401	68.9764	336	34.2557	1.00976	1.31433e-21	up
lcl|CP000854.1_cdsid_ACC39987.1	MMAR_1536	1029	conserved hypothetical protein	178	36.9558	148	18.2122	1.0209	1.62292e-10	up
lcl|CP000854.1_cdsid_ACC39988.1	MMAR_1537	846	conserved protein	684	172.728	2574	385.26	-1.15733	3.04829e-97	down
lcl|CP000854.1_cdsid_ACC39989.1	MMAR_1538	1764	PE family protein, PE26	735	89.0157	635	45.5817	0.965604	9.08434e-36
lcl|CP000854.1_cdsid_ACC39990.1	MMAR_1539	228	conserved hypothetical protein	103	96.5118	107	59.4244	0.69965	0.000475472
lcl|CP000854.1_cdsid_ACC39991.1	MMAR_5566	354	conserved hypothetical protein	123	74.23	103	36.8425	1.01063	1.45233e-07	up
lcl|CP000854.1_cdsid_ACC39992.1	MMAR_1540	264	conserved hypothetical membrane protein	451	364.964	1111	532.875	-0.546043	8.62799e-13
lcl|CP000854.1_cdsid_ACC39993.1	MMAR_1541	699	conserved hypothetical membrane protein	129	39.4267	191	34.5997	0.188415	0.263248
lcl|CP000854.1_cdsid_ACC39994.1	MMAR_1542	867	conserved hypothetical protein	89	21.9305	137	20.0086	0.132318	0.515368
lcl|CP000854.1_cdsid_ACC39995.1	MMAR_1543	687	conserved membrane protein	195	60.6395	269	49.5805	0.290485	0.0339784
lcl|CP000854.1_cdsid_ACC39996.1	MMAR_1544	618	conserved hypothetical protein	175	60.4961	100	20.4893	1.56197	7.92555e-19	up
lcl|CP000854.1_cdsid_ACC39997.1	MMAR_1545	822	conserved hypothetical protein	287	74.5913	291	44.8267	0.734648	8.41058e-10
lcl|CP000854.1_cdsid_ACC39998.1	MMAR_1546	522	conserved secreted protein	1007	412.132	289	70.104	2.55554	2.31876e-191	up
lcl|CP000854.1_cdsid_ACC39999.1	MMAR_1547	1638	PE-PGRS family protein	813	106.036	755	58.3645	0.861395	9.01686e-33
lcl|CP000854.1_cdsid_ACC40000.1	glsA	963	glutaminase GlsA	157	34.8298	271	35.6335	-0.0329115	0.827071
lcl|CP000854.1_cdsid_ACC40001.1	MMAR_1549	423	conserved hypothetical protein	228	115.152	4495	1345.57	-3.5466	0	down
lcl|CP000854.1_cdsid_ACC40002.1	MMAR_1550	2040	PPE family protein	1155	120.957	847	52.5737	1.20208	1.79043e-78	up
lcl|CP000854.1_cdsid_ACC40003.1	MMAR_1551	864	conserved hypothetical protein	442	109.292	379	55.5445	0.976465	1.79199e-22
lcl|CP000854.1_cdsid_ACC40004.1	MMAR_1552	315	conserved hypothetical secreted protein	523	354.706	1658	666.484	-0.909944	5.4391e-43
lcl|CP000854.1_cdsid_ACC40005.1	MMAR_1553	489	conserved hypothetical secreted protein	433	189.172	3933	1018.43	-2.42857	0	down
lcl|CP000854.1_cdsid_ACC40006.1	MMAR_1554	1137	conserved hypothetical secreted protein	379	71.2126	894	99.5618	-0.48346	1.02102e-08
lcl|CP000854.1_cdsid_ACC40007.1	MMAR_1555	477	transcriptional regulatory protein	64	28.6642	105	27.8732	0.0403713	0.865579
lcl|CP000854.1_cdsid_ACC40008.1	MMAR_1556	1161	conserved hypothetical dehydrogenase	107	19.6893	201	21.922	-0.154968	0.376458
lcl|CP000854.1_cdsid_ACC40009.1	MMAR_1557	978	conserved hypothetical oxidoreductase	133	29.053	90	11.6525	1.31805	1.19178e-11	up
lcl|CP000854.1_cdsid_ACC40010.1	MMAR_1558	1008	conserved hypothetical NADP-dependent oxidoreductase	128	27.1286	209	26.2544	0.0472576	0.779062
lcl|CP000854.1_cdsid_ACC40011.1	MMAR_1559	1500	conserved hypothetical protein	272	38.7396	162	13.6754	1.50223	5.71325e-27	up
lcl|CP000854.1_cdsid_ACC40012.1	MMAR_1560	981	conserved hypothetical protein	63	13.7199	26	3.35598	2.03146	2.11877e-10	up
lcl|CP000854.1_cdsid_ACC40013.1	miaA_1	945	tRNA delta(2)-isopentenylpyrophosphate transferase MiaA_1	66	14.9207	41	5.49373	1.44146	3.45968e-07	up
lcl|CP000854.1_cdsid_ACC40014.1	MMAR_1562	768	conserved hypothetical protein	162	45.0642	79	13.0251	1.79069	5.51202e-21	up
lcl|CP000854.1_cdsid_ACC40015.1	MMAR_1563	462	conserved hypothetical protein	54	24.9706	106	29.0522	-0.218416	0.370388
lcl|CP000854.1_cdsid_ACC40016.1	cyp276A1	1236	cytochrome P450 276A1 Cyp276A1	190	32.8407	132	13.5229	1.28008	2.07128e-15	up
lcl|CP000854.1_cdsid_ACC40017.1	MMAR_1565	774	conserved hypothetical methyltransferase	284	78.389	259	42.3716	0.887556	6.25426e-13
lcl|CP000854.1_cdsid_ACC40018.1	miaB	1590	2-methylthioadenine synthetase, MiaB	475	63.8226	439	34.9609	0.868323	5.42618e-20
lcl|CP000854.1_cdsid_ACC40019.1	MMAR_1567	918	conserved hypothetical membrane protein	243	56.5512	277	38.2079	0.565687	8.29279e-06
lcl|CP000854.1_cdsid_ACC40020.1	MMAR_1568	804	short-chain type dehydrogenase/reductase	129	34.2777	86	13.5443	1.33958	1.35935e-11	up
lcl|CP000854.1_cdsid_ACC40021.1	MMAR_1569	768	conserved hypothetical regulatory protein	195	54.2439	92	15.1685	1.83839	7.7581e-26	up
lcl|CP000854.1_cdsid_ACC40022.1	MMAR_1570	645	conserved hypothetical secreted protein	131	43.39	151	29.6437	0.549635	0.00151344
lcl|CP000854.1_cdsid_ACC40023.1	MMAR_1571	1692	conserved hypothetical protein	282	35.6063	630	47.1472	-0.40504	4.85469e-05
lcl|CP000854.1_cdsid_ACC40024.1	MMAR_1572	891	hypothetical alanine and valine rich protein	606	145.302	804	114.26	0.346739	7.39261e-06
lcl|CP000854.1_cdsid_ACC40025.1	MMAR_1573	1464	conserved hypothetical protein	350	51.0746	255	22.0554	1.21147	4.51303e-25	up
lcl|CP000854.1_cdsid_ACC40026.1	MMAR_1574	399	conserved hypothetical protein	209	111.905	560	177.718	-0.667307	1.32574e-09
lcl|CP000854.1_cdsid_ACC40027.1	MMAR_1575	828	conserved oxidoreductase	437	112.753	1197	183.054	-0.699101	1.73601e-20
lcl|CP000854.1_cdsid_ACC40028.1	MMAR_1576	387	hypothetical protein	111	61.2759	293	95.8677	-0.645724	2.24569e-05
lcl|CP000854.1_cdsid_ACC40029.1	MMAR_1577	1812	hydrolase	1251	147.495	1327	92.7317	0.66953	1.42573e-32
lcl|CP000854.1_cdsid_ACC40030.1	MMAR_1578	420	conserved hypothetical protein	322	163.789	467	140.794	0.218255	0.0382649
lcl|CP000854.1_cdsid_ACC40031.1	MMAR_1579	1674	conserved hypothetical protein	459	58.5781	273	20.6501	1.50421	1.33765e-44	up
lcl|CP000854.1_cdsid_ACC40032.1	MMAR_1580	1425	dehydrogenase	133	19.9395	76	6.75327	1.56197	1.2198e-14	up
lcl|CP000854.1_cdsid_ACC40033.1	MMAR_1581	1818	conserved hypothetical membrane protein	271	31.8459	138	9.61171	1.72824	1.43672e-32	up
lcl|CP000854.1_cdsid_ACC40034.1	MMAR_1582	1278	conserved hypothetical protein	541	90.4366	611	60.5377	0.579073	8.46147e-12
lcl|CP000854.1_cdsid_ACC40035.1	citE_2	936	citrate lyase beta subunit, CitE_2	440	100.428	1224	165.585	-0.721411	5.03537e-22
lcl|CP000854.1_cdsid_ACC40036.1	MMAR_1584	1275	conserved hypothetical protein	121	20.2746	212	21.0543	-0.0544404	0.749546
lcl|CP000854.1_cdsid_ACC40037.1	MMAR_1585	357	conserved hypothetical protein	65	38.8976	54	19.1532	1.0221	0.0001232	up
lcl|CP000854.1_cdsid_ACC40038.1	MMAR_1586	879	oxidoreductase	289	70.2404	295	42.4961	0.724971	1.15217e-09
lcl|CP000854.1_cdsid_ACC40039.1	MMAR_1587	624	conserved hypothetical protein	332	113.666	668	135.552	-0.254048	0.00752877
lcl|CP000854.1_cdsid_ACC40040.1	MMAR_1588	1107	conserved hypothetical protein	146	28.1762	405	46.3258	-0.717337	4.04211e-08
lcl|CP000854.1_cdsid_ACC40041.1	MMAR_1589	375	conserved hypothetical membrane protein	109	62.0974	159	53.6885	0.209918	0.253255
lcl|CP000854.1_cdsid_ACC40042.1	MMAR_1590	396	conserved hypothetical membrane protein	147	79.3049	237	75.7825	0.0655459	0.676785
lcl|CP000854.1_cdsid_ACC40043.1	pgmA	1632	phosphoglucomutase PgmA	348	45.5551	473	36.6992	0.311864	0.00225756
lcl|CP000854.1_cdsid_ACC40044.1	MMAR_1592	270	hypothetical protein	17	13.4513	70	32.8284	-1.2872	0.000226694	down
lcl|CP000854.1_cdsid_ACC40045.1	MMAR_1594	10905	PE-PGRS family protein	144	2.82108	28	0.325123	3.11719	1.09228e-34	up
lcl|CP000854.1_cdsid_ACC40046.1	MMAR_1595	957	O-methyltransferase	51	11.3851	17	2.24933	2.33958	4.40574e-10	up
lcl|CP000854.1_cdsid_ACC40047.1	MMAR_1596	762	conserved hypothetical protein	79	22.1488	31	5.15136	2.1042	3.17302e-13	up
lcl|CP000854.1_cdsid_ACC40048.1	MMAR_1597	639	transcriptional regulatory protein	132	44.1317	37	7.3319	2.58956	1.07175e-26	up
lcl|CP000854.1_cdsid_ACC40049.1	MMAR_1598	234	transposase	48	43.8231	84	45.4547	-0.0527381	0.846015
lcl|CP000854.1_cdsid_ACC40050.1	MMAR_1599	690	transposase	46	14.2425	18	3.30323	2.10825	2.85257e-08	up
lcl|CP000854.1_cdsid_ACC40051.1	MMAR_1600	390	conserved hypothetical secreted protein	82	44.9187	128	41.5586	0.112169	0.596932
lcl|CP000854.1_cdsid_ACC40052.1	MMAR_1601	591	PE-PGRS family protein	293	105.915	475	101.77	0.0575899	0.604747
lcl|CP000854.1_cdsid_ACC40053.1	MMAR_1602	1974	oxidoreductase GMC-type	162	17.5326	184	11.8028	0.570905	0.000253533
lcl|CP000854.1_cdsid_ACC40054.1	MMAR_1603	1266	conserved hypothetical protein	334	56.3626	327	32.7062	0.785174	2.159e-12
lcl|CP000854.1_cdsid_ACC40055.1	MMAR_1604	891	conserved hypothetical membrane protein	177	42.4398	54	7.67417	2.46733	1.63661e-33	up
lcl|CP000854.1_cdsid_ACC40056.1	MMAR_1605	1533	conserved hypothetical membrane protein	170	23.6911	62	5.12112	2.20981	1.84531e-28	up
lcl|CP000854.1_cdsid_ACC40057.1	MMAR_1606	1488	fatty-acid-CoA ligase	599	86.0007	499	42.4632	1.01813	5.52792e-32	up
lcl|CP000854.1_cdsid_ACC40058.1	putA_2	1548	succinate-semialdehyde dehydrogenase	811	111.925	495	40.4902	1.46689	6.41647e-75	up
lcl|CP000854.1_cdsid_ACC40059.1	MMAR_1608	1881	hydrolase	513	58.2648	742	49.9494	0.222156	0.00747429
lcl|CP000854.1_cdsid_ACC40060.1	MMAR_1609	561	hypothetical protein	131	49.8869	81	18.2826	1.44819	4.65015e-13	up
lcl|CP000854.1_cdsid_ACC40061.1	MMAR_1610	249	hypothetical protein	1253	1075.05	551	280.2	1.93988	5.25573e-170	up
lcl|CP000854.1_cdsid_ACC40062.1	MMAR_1611	579	transcriptional regulatory protein	213	78.5921	108	23.619	1.73444	4.96974e-26	up
lcl|CP000854.1_cdsid_ACC40063.1	mmr	324	multidrug-transport integral membrane protein Mmr	31	20.4406	27	10.552	0.953926	0.0130291
lcl|CP000854.1_cdsid_ACC40064.1	MMAR_1613	636	conserved hypothetical protein	84	28.2163	56	11.1493	1.33958	5.22269e-08	up
lcl|CP000854.1_cdsid_ACC40065.1	MMAR_1614	831	short chain dehydrogenase	363	93.3219	194	29.5608	1.65853	8.9176e-41	up
lcl|CP000854.1_cdsid_ACC40066.1	dnaK1	1539	chaperone protein DnaK1	1203	166.996	856	70.4289	1.24557	2.67416e-86	up
lcl|CP000854.1_cdsid_ACC40067.1	cstA	2277	carbon starvation protein, CstA	413	38.7494	721	40.0948	-0.0492407	0.591989
lcl|CP000854.1_cdsid_ACC40068.1	cueO	1641	Multicopper oxidase, type 1, CueO	1946	253.345	699	53.9367	2.23176	0	up
lcl|CP000854.1_cdsid_ACC40069.1	MMAR_1619	720	hypothetical secreted protein	1185	351.612	442	77.733	2.17739	2.07392e-186	up
lcl|CP000854.1_cdsid_ACC40070.1	MMAR_1620	585	conserved hypothetical protein	1298	474.02	366	79.2211	2.58099	5.71296e-249	up
lcl|CP000854.1_cdsid_ACC40071.1	MMAR_1621	735	transcriptional regulatory protein	480	139.518	267	45.9981	1.60081	7.10468e-51	up
lcl|CP000854.1_cdsid_ACC40072.1	MMAR_1622	495	hypothetical membrane protein	20	8.63183	14	3.58128	1.26919	0.0119603
lcl|CP000854.1_cdsid_ACC40073.1	ligB	1506	ATP-dependent DNA ligase LigB	102	14.4695	94	7.90348	0.872453	2.44192e-05
lcl|CP000854.1_cdsid_ACC40074.1	MMAR_1624	759	short-chain type dehydrogenase/reductase	181	50.9465	63	10.5103	2.27718	2.78272e-31	up
lcl|CP000854.1_cdsid_ACC40075.1	fadE22	2166	acyl-CoA dehydrogenase FadE22	1677	165.406	724	42.3249	1.96644	3.62387e-231	up
lcl|CP000854.1_cdsid_ACC40076.1	MMAR_1626	675	transcriptional regulator	161	50.9565	85	15.9452	1.67614	3.80311e-19	up
lcl|CP000854.1_cdsid_ACC40077.1	MMAR_1627	831	methyltransferase	93	23.9089	33	5.02838	2.24938	1.54816e-16	up
lcl|CP000854.1_cdsid_ACC40078.1	MMAR_1628	357	conserved hypothetical protein	62	37.1023	18	6.3844	2.53889	5.07501e-13	up
lcl|CP000854.1_cdsid_ACC40079.1	MMAR_1629	1194	acetyl-CoA acetyltransferase	536	95.9044	147	15.5894	2.62103	2.25434e-105	up
lcl|CP000854.1_cdsid_ACC40080.1	MMAR_1630	1476	transcriptional regulatory protein	296	42.8433	262	22.4766	0.930647	2.02979e-14
lcl|CP000854.1_cdsid_ACC40081.1	MMAR_1631	963	conserved hypothetical protein	126	27.9526	80	10.5191	1.40997	3.61514e-12	up
lcl|CP000854.1_cdsid_ACC40082.1	MMAR_1632	294	hypothetical protein	705	512.294	833	358.768	0.513924	2.54712e-12
lcl|CP000854.1_cdsid_ACC40083.1	MMAR_1633	531	conserved hypothetical protein	280	112.653	147	35.0541	1.68423	1.86862e-32	up
lcl|CP000854.1_cdsid_ACC40084.1	cyp136A2	1479	cytochrome P450 136A2 Cyp136A2	663	95.7686	748	64.0397	0.580587	3.25921e-14
lcl|CP000854.1_cdsid_ACC40085.1	MMAR_1635	654	transcriptional regulatory protein (TetR- family)	372	121.519	546	105.714	0.201018	0.0396789
lcl|CP000854.1_cdsid_ACC40086.1	MMAR_1636	876	short chain alcohol dehydrogenase/reductase	260	63.4084	384	55.5064	0.192022	0.101821
lcl|CP000854.1_cdsid_ACC40087.1	MMAR_1637	603	transcriptional regulatory protein (TetR- family)	283	100.264	643	135.023	-0.4294	1.44583e-05
lcl|CP000854.1_cdsid_ACC40088.1	MMAR_1638	558	conserved hypothetical protein	224	85.7614	242	54.9157	0.643108	1.53858e-06
lcl|CP000854.1_cdsid_ACC40089.1	MMAR_1639	8265	PPE family protein	2312	59.7617	1715	26.2746	1.18555	2.43874e-152	up
lcl|CP000854.1_cdsid_ACC40090.1	nrdH	240	glutaredoxin electron transport component of NRDEF (glutaredoxin-like protein) NrdH	211	187.823	1524	804.062	-2.09793	5.65877e-136	down
lcl|CP000854.1_cdsid_ACC40091.1	nrdI	462	NrdI protein	255	117.917	2098	575.015	-2.28583	1.78531e-207	down
lcl|CP000854.1_cdsid_ACC40092.1	nrdE	2166	ribonucleoside-diphosphate reductase (alpha chain) NrdE	2910	287.02	8766	512.458	-0.836283	5.38084e-192
lcl|CP000854.1_cdsid_ACC40093.1	MMAR_1643	744	transcriptional regulatory protein (probably AsnC-family)	608	174.586	2974	506.155	-1.53564	2.08891e-172	down
lcl|CP000854.1_cdsid_ACC40094.1	MMAR_1644	1551	monooxygenase	1296	178.514	2383	194.548	-0.124096	0.0117782
lcl|CP000854.1_cdsid_ACC40095.1	MMAR_1645	546	transcriptional regulatory protein	70	27.3894	121	28.0613	-0.0349634	0.877024
lcl|CP000854.1_cdsid_ACC40096.1	MMAR_1646	447	conserved hypothetical protein	46	21.9851	34	9.63135	1.19072	0.000260162	up
lcl|CP000854.1_cdsid_ACC40097.1	nrdF2	975	ribonucleoside-diphosphate reductase (beta chain) NrdF2	911	199.614	1936	251.43	-0.332939	2.5108e-09
lcl|CP000854.1_cdsid_ACC40098.1	MMAR_1648	477	conserved protein	472	211.398	774	205.465	0.0410701	0.638005
lcl|CP000854.1_cdsid_ACC40099.1	adh	1041	NADP-dependent alcohol dehydrogenase Adh	566	116.157	775	94.2685	0.301223	0.000154856
lcl|CP000854.1_cdsid_ACC40100.1	fecB	1095	FEIII-dicitrate-binding periplasmic lipoprotein FecB	248	48.3855	538	62.2134	-0.362649	0.000733603
lcl|CP000854.1_cdsid_ACC40101.1	ctaD	1722	cytochrome C oxidase polypeptide I CtaD	4728	586.573	4913	361.268	0.699243	1.49858e-128
lcl|CP000854.1_cdsid_ACC40102.1	serB2	1236	phosphoserine phosphatase SerB2	670	115.807	1589	162.787	-0.491269	7.61635e-15
lcl|CP000854.1_cdsid_ACC40103.1	MMAR_1653	345	transcriptional regulatory protein	59	36.5351	118	43.309	-0.245383	0.28822
lcl|CP000854.1_cdsid_ACC40104.1	MMAR_1654	480	oxidoreductase	33	14.6876	52	13.7176	0.0985712	0.768442
lcl|CP000854.1_cdsid_ACC40105.1	MMAR_1655	1977	oxidoreductase	180	19.4511	253	16.2043	0.263476	0.0643087
lcl|CP000854.1_cdsid_ACC40106.1	hycD	960	formate hydrogenlyase HycD	86	19.1384	232	30.6008	-0.677099	8.53922e-05
lcl|CP000854.1_cdsid_ACC40107.1	hycP	663	hydrogenase HycP	46	14.8225	86	16.4248	-0.148086	0.583957
lcl|CP000854.1_cdsid_ACC40108.1	hycQ	1467	hydrogenase HycQ	126	18.3492	152	13.1199	0.483969	0.00574989
lcl|CP000854.1_cdsid_ACC40109.1	hycE	1497	formate hydrogenase HycE	110	15.6982	157	13.2799	0.241356	0.187454
lcl|CP000854.1_cdsid_ACC40110.1	MMAR_1660	843	conserved ATP-binding protein ABC transporter	79	20.0206	360	54.0743	-1.43346	4.12829e-20	down
lcl|CP000854.1_cdsid_ACC40111.1	MMAR_1661	843	conserved hypothetical protein	154	39.0275	484	72.6998	-0.89746	2.87871e-13
lcl|CP000854.1_cdsid_ACC40112.1	echA17	774	enoyl-CoA hydratase EchA17	79	21.8054	471	77.0541	-1.82119	6.46846e-36	down
lcl|CP000854.1_cdsid_ACC40113.1	MMAR_1663	984	conserved hypothetical protein	476	103.345	964	124.05	-0.263455	0.000836832
lcl|CP000854.1_cdsid_ACC40114.1	MMAR_1664	1038	conserved hypothetical protein	43	8.85012	91	11.1009	-0.326913	0.219365
lcl|CP000854.1_cdsid_ACC40115.1	MMAR_1665	675	conserved hypothetical membrane protein	325	102.863	782	146.696	-0.512112	1.65698e-08
lcl|CP000854.1_cdsid_ACC40116.1	MMAR_1666	390	hypothetical membrane protein	205	112.297	356	115.585	-0.0416366	0.75104
lcl|CP000854.1_cdsid_ACC40117.1	MMAR_1667	1317	conserved membrane protein	194	31.4698	1187	114.125	-1.85857	8.78419e-91	down
lcl|CP000854.1_cdsid_ACC40118.1	MMAR_1668	738	transferase	306	88.5815	748	128.34	-0.53489	9.20987e-09
lcl|CP000854.1_cdsid_ACC40119.1	MMAR_1669	780	lysophospholipase	75	20.5421	135	21.9157	-0.0933801	0.663042
lcl|CP000854.1_cdsid_ACC40120.1	MMAR_1670	546	conserved membrane protein	786	307.544	2002	464.288	-0.594224	2.5628e-25
lcl|CP000854.1_cdsid_ACC40121.1	phrI	1344	DNA photolyase, PhrI	634	100.778	931	87.7134	0.200318	0.00710225
lcl|CP000854.1_cdsid_ACC40122.1	MMAR_1672	480	tryptophan-rich sensory protein	336	149.546	470	123.986	0.270417	0.00900812
lcl|CP000854.1_cdsid_ACC40123.1	MMAR_1673	2115	conserved transmembrane transport protein	1459	147.375	1615	96.6892	0.608062	4.93235e-32
lcl|CP000854.1_cdsid_ACC40124.1	MMAR_1674	1209	penicillin-binding protein	130	22.9718	264	27.6499	-0.26741	0.0806586
lcl|CP000854.1_cdsid_ACC40125.1	MMAR_1675	504	transcriptional regulator	74	31.3674	120	30.1485	0.0571795	0.796924
lcl|CP000854.1_cdsid_ACC40126.1	MMAR_1676	408	conserved hypothetical protein	341	178.555	447	138.728	0.364114	0.000452742
lcl|CP000854.1_cdsid_ACC40127.1	MMAR_1677	642	conserved hypothetical protein	155	51.5792	215	42.4052	0.282548	0.066602
lcl|CP000854.1_cdsid_ACC40128.1	MMAR_1678	696	conserved hypothetical membrane protein	300	92.0852	511	92.9667	-0.013744	0.900251
lcl|CP000854.1_cdsid_ACC40129.1	MMAR_1679	1356	conserved hypothetical membrane protein	248	39.0724	212	19.7967	0.980893	2.63241e-13
lcl|CP000854.1_cdsid_ACC40130.1	MMAR_1680	978	dehydrogenase/reductase	203	44.344	120	15.5367	1.51306	1.0809e-20	up
lcl|CP000854.1_cdsid_ACC40131.1	MMAR_1681	1245	transferase	398	68.2954	1743	177.273	-1.37612	1.88128e-86	down
lcl|CP000854.1_cdsid_ACC40132.1	MMAR_1682	1596	conserved protein	352	47.1181	1325	105.123	-1.15773	9.07338e-51	down
lcl|CP000854.1_cdsid_ACC40133.1	MMAR_1683	819	conserved hypothetical protein	395	103.036	1228	189.859	-0.881769	1.25689e-30
lcl|CP000854.1_cdsid_ACC40134.1	fixA	792	electron transfer flavoprotein (beta-subunit) FixA	1723	464.77	11860	1896.16	-2.02849	0	down
lcl|CP000854.1_cdsid_ACC40135.1	fixB	957	electron transfer flavoprotein (alpha-subunit) FixB	496	110.725	3013	398.66	-1.84817	1.41043e-226	down
lcl|CP000854.1_cdsid_ACC40136.1	MMAR_1686	861	conserved hypothetical protein	94	23.324	27	3.97078	2.55432	3.78791e-19	up
lcl|CP000854.1_cdsid_ACC40137.1	MMAR_1687	837	conserved hypothetical membrane protein	30	7.65726	9	1.36155	2.49158	7.47375e-07	up
lcl|CP000854.1_cdsid_ACC40138.1	MMAR_1688	501	conserved hypothetical protein	69	29.4232	22	5.56033	2.40371	1.50386e-13	up
lcl|CP000854.1_cdsid_ACC40139.1	iscS	1182	cysteine desulfurase IscS	1098	198.455	1492	159.833	0.312247	4.19809e-08
lcl|CP000854.1_cdsid_ACC40140.1	trmU	1074	tRNA (5-methylaminomethyl-2-thiouridylate)- methyltransferase TrmU	889	176.838	1526	179.914	-0.0248829	0.693006
lcl|CP000854.1_cdsid_ACC40141.1	lpqA	630	lipoprotein LpqA	195	66.126	247	49.6446	0.41358	0.00290811
lcl|CP000854.1_cdsid_ACC40142.1	MMAR_1692	1014	conserved hypothetical protein	83	17.4871	213	26.5985	-0.605053	0.000675642
lcl|CP000854.1_cdsid_ACC40143.1	MMAR_1693	1497	methyltransferase	15286	2181.47	5331	450.923	2.27435	0	up
lcl|CP000854.1_cdsid_ACC40144.1	ligA	2064	DNA ligase	983	101.747	649	39.8154	1.35359	2.58042e-80	up
lcl|CP000854.1_cdsid_ACC40145.1	MMAR_1695	597	regulatory protein	212	75.8646	250	53.0251	0.516753	0.000129945
lcl|CP000854.1_cdsid_ACC40146.1	MMAR_1696	432	conserved membrane protein	129	63.7946	164	48.0702	0.408292	0.0172625
lcl|CP000854.1_cdsid_ACC40147.1	MMAR_1698	282	transposase, ISMyma01_aa1	15	11.3637	14	6.28629	0.854152	0.119617
lcl|CP000854.1_cdsid_ACC40148.1	MMAR_1699	795	transposase, ISMyma01_aa2	38	10.2116	22	3.50406	1.54311	5.04044e-05	up
lcl|CP000854.1_cdsid_ACC40149.1	MMAR_1700	693	conserved hypothetical protein	392	120.846	174	31.793	1.92638	1.1518e-53	up
lcl|CP000854.1_cdsid_ACC40150.1	gatC	300	glutamyl-tRNA(Gln) amidotransferase (subunit C) GatC	31	22.0759	299	126.202	-2.51519	2.91995e-34	down
lcl|CP000854.1_cdsid_ACC40151.1	gatA	1482	glutamyl-tRNA (Gln) amidotransferase (subunit A), GatA	381	54.923	1204	102.871	-0.905356	2.32379e-31
lcl|CP000854.1_cdsid_ACC40152.1	pfkA	1032	6-phosphofructokinase PfkA	1828	378.42	1159	142.206	1.412	6.73729e-158	up
lcl|CP000854.1_cdsid_ACC40153.1	gatB	1509	glutamyl-tRNA(Gln) amidotransferase (subunit B) GatB	1140	161.396	3133	262.898	-0.703894	6.55155e-52
lcl|CP000854.1_cdsid_ACC40154.1	MMAR_1705	600	oxidoreductase	352	125.334	382	80.6172	0.63662	2.11238e-09
lcl|CP000854.1_cdsid_ACC40155.1	lppZ	1122	conserved lipoprotein LppZ	527	100.345	587	66.2462	0.599059	3.60647e-12
lcl|CP000854.1_cdsid_ACC40156.1	MMAR_1707	849	conserved hypothetical membrane protein	804	202.314	2269	338.409	-0.742172	1.54672e-41
lcl|CP000854.1_cdsid_ACC40157.1	cfp6	378	low molecular weight protein antigen 6, Cfp6	57	32.2152	133	44.5528	-0.467776	0.035305
lcl|CP000854.1_cdsid_ACC40158.1	MMAR_1709	132	conserved hypothetical protein	7	11.3293	34	32.6152	-1.52549	0.00360951
lcl|CP000854.1_cdsid_ACC40159.1	ilvB1	1857	acetolactate synthase (large subunit) IlvB1	1073	123.443	2044	139.375	-0.175128	0.00103034
lcl|CP000854.1_cdsid_ACC40160.1	ilvN	510	acetolactate synthase (small subunit) IlvN	1375	575.984	2881	715.301	-0.312521	6.87816e-12
lcl|CP000854.1_cdsid_ACC40161.1	ilvC	1032	ketol-acid reductoisomerase IlvC	1000	207.013	2147	263.432	-0.347705	5.96377e-11
lcl|CP000854.1_cdsid_ACC40162.1	MMAR_1713	603	conserved protein	190	67.3154	273	57.3272	0.231715	0.0935319
lcl|CP000854.1_cdsid_ACC40163.1	MMAR_1714	1431	alanine rich dehydrogenase	184	27.4698	167	14.7772	0.894474	6.04525e-09
lcl|CP000854.1_cdsid_ACC40164.1	serA1	1587	D-3-phosphoglycerate dehydrogenase SerA1	574	77.2703	2091	166.837	-1.11045	2.95401e-74	down
lcl|CP000854.1_cdsid_ACC40165.1	leuB	1020	3-isopropylmalate dehydrogenase LeuB	428	89.6441	1799	223.33	-1.3169	1.8433e-83	down
lcl|CP000854.1_cdsid_ACC40166.1	MMAR_1717	1305	conserved integral membrane transport protein	236	38.6349	432	41.9169	-0.117628	0.320611
lcl|CP000854.1_cdsid_ACC40167.1	MMAR_1718	798	2-hydroxyhepta-2,4-diene-1,7-dioate isomerase	158	42.2992	725	115.04	-1.44344	1.94055e-39	down
lcl|CP000854.1_cdsid_ACC40168.1	gltS	1470	glutamyl-tRNA synthetase GltS	445	64.6726	1925	165.817	-1.35836	1.72193e-93	down
lcl|CP000854.1_cdsid_ACC40169.1	MMAR_1720	522	conserved protein	148	60.5716	317	76.8961	-0.344269	0.0142249
lcl|CP000854.1_cdsid_ACC40170.1	MMAR_1721	966	conserved hypothetical protein	157	34.7217	102	13.3702	1.37681	2.3916e-14	up
lcl|CP000854.1_cdsid_ACC40171.1	mmpL1_1	2862	conserved transmembrane transport protein MmpL1_1	957	71.4365	836	36.9873	0.949633	6.57509e-45
lcl|CP000854.1_cdsid_ACC40172.1	mmpS1	429	conserved membrane protein MmpS1	29	14.4417	65	19.1854	-0.40977	0.198778
lcl|CP000854.1_cdsid_ACC40173.1	bioF2_2	1251	8-amino-7-oxononanoate synthase BioF2_2	255	43.5473	253	25.6082	0.765977	2.00918e-09
lcl|CP000854.1_cdsid_ACC40174.1	MMAR_1725	702	transcriptional regulatory protein	63	19.1726	99	17.8572	0.10254	0.671703
lcl|CP000854.1_cdsid_ACC40175.1	leuC	1422	3-isopropylmalate dehydratase (large subunit) LeuC	402	60.3955	1204	107.212	-0.827951	3.82545e-27
lcl|CP000854.1_cdsid_ACC40176.1	leuD	597	3-isopropylmalate dehydratase (small subunit) LeuD	135	48.31	491	104.141	-1.10815	1.7923e-18	down
lcl|CP000854.1_cdsid_ACC40177.1	hupB	663	DNA-binding protein Hu, HupB	4304	1386.87	8560	1634.84	-0.237316	7.0862e-20
lcl|CP000854.1_cdsid_ACC40178.1	mutT1	939	hydrolase MutT1	332	75.5354	890	120.016	-0.668005	1.71127e-14
lcl|CP000854.1_cdsid_ACC40179.1	ppk	2217	polyphosphate kinase Ppk	2018	194.461	2534	144.729	0.426126	1.41927e-23
lcl|CP000854.1_cdsid_ACC40180.1	MMAR_1731	654	conserved hypothetical alanine rich membrane protein	125	40.8329	191	36.9804	0.142972	0.402454
lcl|CP000854.1_cdsid_ACC40181.1	gpdA2	1008	glycerol-3-phosphate dehydrogenase	329	69.729	432	54.2674	0.361673	0.00062164
lcl|CP000854.1_cdsid_ACC40182.1	ddlA	1122	d-alanine--D-alanine ligase DdlA	1458	277.615	2728	307.87	-0.149236	0.00117264
lcl|CP000854.1_cdsid_ACC40183.1	MMAR_1734	627	conserved hypothetical membrane protein	131	44.6356	220	44.4294	0.00668006	0.969126
lcl|CP000854.1_cdsid_ACC40184.1	thiL	966	thiamine-monophosphate kinase ThiL	102	22.558	156	20.4486	0.14164	0.454715
lcl|CP000854.1_cdsid_ACC40185.1	MMAR_1736	291	conserved hypothetical protein	46	33.7709	96	41.7728	-0.306784	0.235123
lcl|CP000854.1_cdsid_ACC40186.1	ung	684	uracil-DNA glycosylase Ung	154	48.0997	242	44.7997	0.10254	0.504892
lcl|CP000854.1_cdsid_ACC40187.1	MMAR_1738	933	oxidoreductase	63	14.4257	197	26.7362	-0.890155	4.25818e-06
lcl|CP000854.1_cdsid_ACC40188.1	MMAR_1739	651	nitroreductase	158	51.8506	317	61.6586	-0.249942	0.0724746
lcl|CP000854.1_cdsid_ACC40189.1	rpmB2_1	195	50S ribosomal protein L28 RpmB2_1	186	203.777	779	505.846	-1.3117	9.87023e-37	down
lcl|CP000854.1_cdsid_ACC40190.1	MMAR_1741	1695	conserved hypothetical alanine rich membrane protein	355	44.7442	782	58.4188	-0.384733	1.5728e-05
lcl|CP000854.1_cdsid_ACC40191.1	recG	2232	ATP-dependent DNA helicase RecG	382	36.5634	916	51.9657	-0.507158	1.35734e-09
lcl|CP000854.1_cdsid_ACC40192.1	MMAR_1743	714	conserved hypothetical secreted protein	47	14.063	200	35.4689	-1.33465	1.04259e-10	down
lcl|CP000854.1_cdsid_ACC40193.1	MMAR_1744	846	oxidoreductase	310	78.2833	1019	152.517	-0.962197	1.73204e-29
lcl|CP000854.1_cdsid_ACC40194.1	MMAR_1745	336	conserved hypothetical protein	173	109.998	355	133.784	-0.28243	0.0319983
lcl|CP000854.1_cdsid_ACC40195.1	lipN	1119	lipase/esterase LipN	257	49.066	507	57.3711	-0.225601	0.0387919
lcl|CP000854.1_cdsid_ACC40196.1	MMAR_1747	768	conserved membrane protein	467	129.907	1753	289.026	-1.15371	2.40243e-66	down
lcl|CP000854.1_cdsid_ACC40197.1	MMAR_1748	639	conserved integral membrane protein	674	225.339	1609	318.839	-0.500727	1.68688e-15
lcl|CP000854.1_cdsid_ACC40198.1	pca	3396	pyruvate carboxylase Pca	1573	98.9553	4714	175.767	-0.828816	2.68695e-102
lcl|CP000854.1_cdsid_ACC40199.1	MMAR_1750	474	methyltransferase	40	18.0285	172	45.9479	-1.34972	1.54958e-09	down
lcl|CP000854.1_cdsid_ACC40200.1	kdtB	474	phosphopantetheine adenylyltransferase KdtB	210	94.6496	1384	369.72	-1.96577	9.91117e-114	down
lcl|CP000854.1_cdsid_ACC40201.1	MMAR_1752	183	conserved hypothetical secreted protein	39	45.5293	64	44.2838	0.040019	0.89625
lcl|CP000854.1_cdsid_ACC40202.1	purU	897	formyltetrahydrofolate deformylase PurU	416	99.0783	1426	201.299	-1.0227	7.50135e-45	down
lcl|CP000854.1_cdsid_ACC40203.1	MMAR_1754	1182	conserved hypothetical transmembrane protein	366	66.1518	381	40.8153	0.696669	3.5925e-11
lcl|CP000854.1_cdsid_ACC40204.1	MMAR_1755	1263	glycosyl transferase	417	70.536	1370	137.351	-0.96144	4.30011e-39
lcl|CP000854.1_cdsid_ACC40205.1	MMAR_1756	798	conserved hypothetical protein	724	193.827	4289	680.564	-1.81196	0	down
lcl|CP000854.1_cdsid_ACC40206.1	MMAR_1757	1257	conserved hypothetical membrane protein	342	58.1258	464	46.741	0.314488	0.00227511
lcl|CP000854.1_cdsid_ACC40207.1	MMAR_1758	1158	ketoreductase	255	47.0446	449	49.0968	-0.0616014	0.597587
lcl|CP000854.1_cdsid_ACC40208.1	fadD29	1869	fatty acyl-AMP ligase FadD29	8177	934.679	13062	884.944	0.0788845	8.9077e-05
lcl|CP000854.1_cdsid_ACC40209.1	MMAR_1760	639	chorismate pyruvate-lyase	8328	2784.31	18637	3693.1	-0.407511	3.5527e-113
lcl|CP000854.1_cdsid_ACC40210.1	fadD22	2109	fatty-acid-CoA ligase FadD22	2074	210.092	5455	327.517	-0.640547	7.45798e-76
lcl|CP000854.1_cdsid_ACC40211.1	pks15/1	6315	polyketide synthase Pks15/1	3757	127.1	9378	188.041	-0.565082	1.08758e-103
lcl|CP000854.1_cdsid_ACC40212.1	lppX	690	conserved lipoprotein LppX	208	64.4009	955	175.255	-1.4443	1.54104e-51	down
lcl|CP000854.1_cdsid_ACC40213.1	mmpL7	2751	conserved transmembrane transport protein MmpL7	910	70.669	2450	112.769	-0.674227	5.03916e-38
lcl|CP000854.1_cdsid_ACC40214.1	fadD28	1743	fatty acyl-AMP ligase FadD28	1643	201.381	2539	184.451	0.126689	0.00546796
lcl|CP000854.1_cdsid_ACC40215.1	MMAR_1766	813	methyltransferase	771	202.601	4904	763.793	-1.91454	0	down
lcl|CP000854.1_cdsid_ACC40216.1	mas	6300	multifunctional mycocerosic acid synthase membrane-associated Mas	10274	348.399	12720	255.66	0.446516	1.60986e-124
lcl|CP000854.1_cdsid_ACC40217.1	papA5	1245	conserved polyketide synthase associated protein PapA5	547	93.8633	1662	169.035	-0.848691	1.88616e-38
lcl|CP000854.1_cdsid_ACC40218.1	drrC	822	daunorubicin-DIM-transport integral membrane protein ABC transporter DrrC	748	194.405	2858	440.257	-1.17928	4.67357e-111	down
lcl|CP000854.1_cdsid_ACC40219.1	drrB	870	daunorubicin-DIM-transport integral membrane protein ABC transporter DrrB	384	94.2953	1294	188.335	-0.998043	2.80206e-39
lcl|CP000854.1_cdsid_ACC40220.1	drrA	996	daunorubicin-DIM-transport ATP-binding protein ABC transporter DrrA	270	57.9138	1027	130.565	-1.17279	1.79823e-40	down
lcl|CP000854.1_cdsid_ACC40221.1	ppsE	4446	phenolpthiocerol synthesis type-I polyketide synthase PpsE	1918	92.1631	6440	183.414	-0.992841	2.75923e-188
lcl|CP000854.1_cdsid_ACC40222.1	ppsD	5421	phenolpthiocerol synthesis type-I polyketide synthase PpsD	1687	66.4835	5773	134.846	-1.02024	1.26382e-176	down
lcl|CP000854.1_cdsid_ACC40223.1	ppsC	6606	phenolpthiocerol synthesis type-I polyketide synthase PpsC	3015	97.5049	8054	154.379	-0.662931	2.9337e-118
lcl|CP000854.1_cdsid_ACC40224.1	ppsB	4575	phenolpthiocerol synthesis type-I polyketide synthase PpsB	2015	94.094	3930	108.772	-0.209133	5.18739e-08
lcl|CP000854.1_cdsid_ACC40225.1	ppsA	4809	phenolpthiocerol synthesis type-I polyketide synthase PpsA	3351	148.867	5210	137.182	0.117925	0.000199419
lcl|CP000854.1_cdsid_ACC40226.1	fadD26	1755	fatty acyl-AMP ligase FadD26	1755	213.638	2947	212.627	0.00684074	0.879832
lcl|CP000854.1_cdsid_ACC40227.1	tesA	750	thioesterase TesA	820	233.577	2087	352.352	-0.593118	3.01223e-26
lcl|CP000854.1_cdsid_ACC40228.1	MMAR_1779	225	hypothetical protein	11	10.4445	4	2.25109	2.21405	0.00567357
lcl|CP000854.1_cdsid_ACC40229.1	MMAR_1780	744	conserved protein	1038	298.059	4862	827.48	-1.47313	2.44549e-264	down
lcl|CP000854.1_cdsid_ACC40230.1	MMAR_1781	594	conserved hypothetical protein	609	219.033	1672	356.423	-0.702444	2.80128e-28
lcl|CP000854.1_cdsid_ACC40231.1	rnc	726	ribonuclease III Rnc	646	190.096	1028	179.297	0.0843826	0.253214
lcl|CP000854.1_cdsid_ACC40232.1	fpg	879	formamidopyrimidine-DNA glycosylase Fpg	177	43.0192	492	70.8748	-0.720292	1.20517e-09
lcl|CP000854.1_cdsid_ACC40233.1	MMAR_1784	693	conserved protein	84	25.8955	282	51.5266	-0.992617	1.44828e-09
lcl|CP000854.1_cdsid_ACC40234.1	smc	3603	chromosome partition protein Smc	904	53.6021	3776	132.704	-1.30785	7.77759e-172	down
lcl|CP000854.1_cdsid_ACC40235.1	ftsY	1377	cell division protein FtsY	196	30.4089	475	43.6793	-0.522457	8.01904e-06
lcl|CP000854.1_cdsid_ACC40236.1	amt	1434	ammonium-transport integral membrane protein Amt	15057	2243.2	1438	126.977	4.14292	0	up
lcl|CP000854.1_cdsid_ACC40237.1	glnB	339	nitrogen regulatory protein P-II GlnB	23932	15081.9	4706	1757.79	3.10098	0	up
lcl|CP000854.1_cdsid_ACC40238.1	glnD	2439	uridylyltransferase GlnD	2519	220.645	483	25.0756	3.13737	0	up
lcl|CP000854.1_cdsid_ACC40239.1	MMAR_1790	1737	conserved hypothetical alanine and arginine rich protein	192	23.6145	590	43.0098	-0.864992	5.38693e-15
lcl|CP000854.1_cdsid_ACC40240.1	MMAR_1791	216	conserved hypothetical protein	15	14.836	8	4.68977	1.66151	0.00768485
lcl|CP000854.1_cdsid_ACC40241.1	ffh	1590	signal recognition particle protein Ffh	1330	178.703	3957	315.126	-0.818364	2.86259e-84
lcl|CP000854.1_cdsid_ACC40242.1	MMAR_1793	1092	conserved hypothetical protein	381	74.5384	1178	136.596	-0.87386	5.14168e-29
lcl|CP000854.1_cdsid_ACC40243.1	pknI	1803	transmembrane serine/threonine-protein kinase I PknI	585	69.3167	828	58.1501	0.253423	0.00113271
lcl|CP000854.1_cdsid_ACC40244.1	MMAR_1795	1794	D-amino acid aminohydrolase	326	38.8216	390	27.5269	0.496015	4.56297e-06
lcl|CP000854.1_cdsid_ACC40245.1	MMAR_1796	603	transcriptional regulatory protein (probably TetR-family)	97	34.3663	207	43.4679	-0.338957	0.0521167
lcl|CP000854.1_cdsid_ACC40246.1	dacB	873	D-alanyl-D-alanine carboxypeptidase DacB	412	100.823	817	118.501	-0.233075	0.00647921
lcl|CP000854.1_cdsid_ACC40247.1	MMAR_1798	420	conserved hypothetical protein	71	36.1149	74	22.3099	0.694911	0.00406761
lcl|CP000854.1_cdsid_ACC40248.1	rpsP	486	30S ribosomal protein S16 RpsP	458	201.329	1535	399.933	-0.990202	9.64516e-46
lcl|CP000854.1_cdsid_ACC40249.1	MMAR_1800	243	conserved protein	326	286.609	983	512.227	-0.837703	7.54071e-23
lcl|CP000854.1_cdsid_ACC40250.1	rimM	525	16S rRNA processing protein RimM	94	38.2513	329	79.351	-1.05274	6.51081e-12	down
lcl|CP000854.1_cdsid_ACC40251.1	trmD	693	tRNA (guanine-N1)-methyltransferase TrmD	61	18.805	323	59.0181	-1.65004	4.91488e-22	down
lcl|CP000854.1_cdsid_ACC40252.1	lppW	960	conserved alanine rich lipoprotein LppW	339	75.4408	518	68.3241	0.14295	0.162885
lcl|CP000854.1_cdsid_ACC40253.1	rplS	342	50S ribosomal protein L19 RplS	832	519.727	2401	888.959	-0.774363	4.08373e-47
lcl|CP000854.1_cdsid_ACC40254.1	lepB	864	signal peptidase I LepB	249	61.5692	1238	181.436	-1.55918	3.47484e-74	down
lcl|CP000854.1_cdsid_ACC40255.1	rnhB	720	ribonuclease HII protein RnhB	458	135.897	1893	332.915	-1.29264	2.6704e-85	down
lcl|CP000854.1_cdsid_ACC40256.1	MMAR_1807	306	conserved hypothetical protein	177	123.575	673	278.49	-1.17224	5.32482e-27	down
lcl|CP000854.1_cdsid_ACC40257.1	MMAR_1808	786	conserved hypothetical protein	719	195.427	1495	240.843	-0.301465	2.00022e-06
lcl|CP000854.1_cdsid_ACC40258.1	MMAR_1809	1359	conserved hypothetical protein	614	96.5221	862	80.3162	0.265168	0.00048963
lcl|CP000854.1_cdsid_ACC40259.1	galE4	981	UDP-glucose 4-epimerase, GalE4	48	10.4532	18	2.32337	2.16965	7.65136e-09	up
lcl|CP000854.1_cdsid_ACC40260.1	fdhD	822	formate dehydrogenase family accessory protein, FdhD	94	24.4306	169	26.0334	-0.0916738	0.632031
lcl|CP000854.1_cdsid_ACC40261.1	MMAR_1812	369	conserved hypothetical protein	6	3.47378	4	1.37262	1.33958	0.157165
lcl|CP000854.1_cdsid_ACC40262.1	MMAR_1813	1512	conserved hypothetical protein	84	11.8688	17	1.42368	3.05947	1.69467e-20	up
lcl|CP000854.1_cdsid_ACC40263.1	MMAR_1814	1176	conserved hypothetical membrane protein	78	14.1698	15	1.6151	3.13313	1.57153e-19	up
lcl|CP000854.1_cdsid_ACC40264.1	viuB	849	mycobactin utilization protein ViuB	300	75.4903	1183	176.438	-1.2248	1.34112e-49	down
lcl|CP000854.1_cdsid_ACC40265.1	lldD1_1	1161	L-lactate dehydrogenase (cytochrome) LldD1_1	173	31.834	523	57.0407	-0.841422	6.81132e-13
lcl|CP000854.1_cdsid_ACC40266.1	xerC	909	integrase/recombinase XerC	97	22.7974	217	30.2281	-0.407022	0.0177649
lcl|CP000854.1_cdsid_ACC40267.1	MMAR_1818	507	conserved hypothetical protein	20	8.42752	17	4.24577	0.989082	0.0406587
lcl|CP000854.1_cdsid_ACC40268.1	rpsB	831	30S ribosomal protein S2 RpsB	741	190.5	3510	534.837	-1.48931	2.63281e-194	down
lcl|CP000854.1_cdsid_ACC40269.1	tsf	816	elongation factor Tsf	1135	297.155	6962	1080.34	-1.86219	0	down
lcl|CP000854.1_cdsid_ACC40270.1	amiC	1419	amidase AmiC	715	107.647	1515	135.19	-0.328686	1.99329e-07
lcl|CP000854.1_cdsid_ACC40271.1	MMAR_1822	420	transcriptional regulatory protein	209	106.31	150	45.2228	1.23316	6.14131e-16	up
lcl|CP000854.1_cdsid_ACC40272.1	MMAR_1823	462	conserved hypothetical membrane protein	70	32.3693	21	5.75563	2.49158	3.0235e-14	up
lcl|CP000854.1_cdsid_ACC40273.1	MMAR_1824	951	conserved hypothetical membrane protein	234	52.567	48	6.39111	3.04002	3.21596e-54	up
lcl|CP000854.1_cdsid_ACC40274.1	MMAR_1825	801	transcriptional regulatory protein	35	9.33498	17	2.6874	1.79644	1.43498e-05	up
lcl|CP000854.1_cdsid_ACC40275.1	pyrH	798	uridylate kinase PyrH	758	202.929	4648	737.529	-1.86172	0	down
lcl|CP000854.1_cdsid_ACC40276.1	frr	558	ribosome recycling factor Frr	1247	477.43	6871	1559.2	-1.70744	0	down
lcl|CP000854.1_cdsid_ACC40277.1	cdsA	915	integral membrane phosphatidate cytidylyltransferase CdsA	541	126.315	1589	219.897	-0.799802	2.0943e-33
lcl|CP000854.1_cdsid_ACC40278.1	MMAR_1829	5625	PE-PGRS family protein	1448	54.9951	1808	40.6997	0.434284	6.96264e-18
lcl|CP000854.1_cdsid_ACC40279.1	MMAR_1830	1095	conserved hypothetical protein	819	159.789	944	109.162	0.549693	9.54198e-16
lcl|CP000854.1_cdsid_ACC40280.1	mpt53	522	soluble secreted antigen Mpt53 precursor	110	45.0194	85	20.6188	1.12659	5.45676e-08	up
lcl|CP000854.1_cdsid_ACC40281.1	MMAR_1832	873	conserved integral membrane protein	218	53.3482	147	21.3215	1.32313	2.52865e-18	up
lcl|CP000854.1_cdsid_ACC40282.1	MMAR_1833	423	hypothetical protein	776	391.922	928	277.794	0.496549	1.08231e-12
lcl|CP000854.1_cdsid_ACC40283.1	mpt70	594	major secreted immunogenic protein Mpt70	316	113.652	101	21.5303	2.40019	6.70778e-57	up
lcl|CP000854.1_cdsid_ACC40284.1	dipZ	1812	integral membrane C-type cytochrome biogenesis protein DipZ	1007	118.727	303	21.1739	2.48729	1.16078e-185	up
lcl|CP000854.1_cdsid_ACC40285.1	dxr	1209	1-deoxy-D-xylulose 5-phosphate reductoisomerase Dxr	1095	193.493	1162	121.701	0.668938	1.19328e-28
lcl|CP000854.1_cdsid_ACC40286.1	MMAR_1837	1215	conserved transmembrane protein	1579	277.641	1735	180.817	0.618692	1.37155e-35
lcl|CP000854.1_cdsid_ACC40287.1	ispG	1164	4-hydroxy-3-methylbut-2-en-1-yl diphosphate synthase, IspG	2465	452.42	3205	348.651	0.37588	7.53039e-23
lcl|CP000854.1_cdsid_ACC40288.1	MMAR_1839	855	conserved hypothetical protein	2196	548.712	2014	298.27	0.879431	3.98369e-89
lcl|CP000854.1_cdsid_ACC40289.1	MMAR_1840	1815	penicillin-binding lipoprotein	551	64.8564	2887	201.412	-1.63483	3.54168e-183	down
lcl|CP000854.1_cdsid_ACC40290.1	MMAR_1841	621	conserved hypothetical protein	696	239.439	1135	231.43	0.0490837	0.492815
lcl|CP000854.1_cdsid_ACC40291.1	mapB	858	methionine aminopeptidase MapB	1005	250.24	1606	237.014	0.0783404	0.183412
lcl|CP000854.1_cdsid_ACC40292.1	MMAR_1843	552	conserved hypothetical membrane protein	350	135.459	249	57.1184	1.24583	3.90901e-26	up
lcl|CP000854.1_cdsid_ACC40293.1	MMAR_1844	738	amidotransferase	213	61.6597	310	53.1889	0.213202	0.101425
lcl|CP000854.1_cdsid_ACC40294.1	MMAR_1845	969	PPE family protein	51	11.2441	24	3.13619	1.84208	9.05047e-08	up
lcl|CP000854.1_cdsid_ACC40295.1	MMAR_1846	549	conserved hypothetical membrane protein	150	58.371	60	13.8387	2.07654	1.74703e-23	up
lcl|CP000854.1_cdsid_ACC40296.1	MMAR_1847	1167	PPE family protein	206	37.7115	64	6.94424	2.44112	2.61208e-38	up
lcl|CP000854.1_cdsid_ACC40297.1	MMAR_1848	432	conserved hypothetical membrane protein	138	68.2454	43	12.6038	2.43688	4.29432e-26	up
lcl|CP000854.1_cdsid_ACC40298.1	MMAR_1849	1257	PPE family protein	110	18.6954	32	3.22352	2.53598	5.3006e-22	up
lcl|CP000854.1_cdsid_ACC40299.1	MMAR_1850	2580	PE-PGRS family protein	109	9.02578	48	2.35579	1.93784	4.56627e-16	up
lcl|CP000854.1_cdsid_ACC40300.1	MMAR_1851	2586	PE-PGRS family protein, PE_PGRS	594	49.0722	254	12.4371	1.98025	1.56967e-83	up
lcl|CP000854.1_cdsid_ACC40301.1	bioF2_3	2445	8-amino-7-oxononanoate synthase BioF2_3	510	44.5625	133	6.88792	2.69369	2.73251e-103	up
lcl|CP000854.1_cdsid_ACC40302.1	MMAR_1853	435	hypothetical protein	252	123.763	45	13.099	3.24004	1.11974e-61	up
lcl|CP000854.1_cdsid_ACC40303.1	aroG_1	1416	3-deoxy-D-arabino-heptulosonate 7-phosphate synthase AroG_1	989	149.214	975	87.188	0.775185	3.03581e-33
lcl|CP000854.1_cdsid_ACC40304.1	MMAR_1855	1113	conserved hypothetical membrane protein	79	15.1639	118	13.4246	0.175754	0.415931
lcl|CP000854.1_cdsid_ACC40305.1	MMAR_1856	750	hypothetical protein	143	40.7336	64	10.8052	1.91449	2.47975e-20	up
lcl|CP000854.1_cdsid_ACC40306.1	hypD	1149	hydrogenase-forming protein, HypD	481	89.4341	270	29.755	1.58769	2.15966e-50	up
lcl|CP000854.1_cdsid_ACC40307.1	hypC	273	hydrogenase maturation factor, HypC	402	314.587	232	107.607	1.54769	7.35071e-41	up
lcl|CP000854.1_cdsid_ACC40308.1	hypE	1113	hydrogenase maturation factor, HypE	1014	194.635	590	67.1232	1.53589	8.7399e-100	up
lcl|CP000854.1_cdsid_ACC40309.1	MMAR_1860	675	conserved hypothetical sugar phosphate isomerase	362	114.573	270	50.6495	1.17765	8.29273e-25	up
lcl|CP000854.1_cdsid_ACC40310.1	MMAR_1861	723	conserved hypothetical protein	438	129.424	191	33.4511	1.95198	7.99375e-61	up
lcl|CP000854.1_cdsid_ACC40311.1	hypF	2391	hydrogenase maturation factor, HypF	1561	139.477	585	30.9807	2.17058	3.54451e-244	up
lcl|CP000854.1_cdsid_ACC40312.1	MMAR_1863	264	conserved hypothetical HupF/HypC family protein	329	266.238	57	27.3392	3.28367	5.13905e-81	up
lcl|CP000854.1_cdsid_ACC40313.1	hyaD	513	nickel/iron hydrogenase maturation factor, HyaD	1138	473.918	144	35.5435	3.73698	3.25747e-306	up
lcl|CP000854.1_cdsid_ACC40314.1	MMAR_1865	1359	conserved hypothetical protein	1762	276.99	189	17.6099	3.97537	0	up
lcl|CP000854.1_cdsid_ACC40315.1	MMAR_1866	660	conserved hypothetical protein	513	166.055	60	11.5113	3.85054	1.21485e-141	up
lcl|CP000854.1_cdsid_ACC40316.1	MMAR_1867	627	conserved hypothetical protein	592	201.712	96	19.3874	3.37911	3.69706e-148	up
lcl|CP000854.1_cdsid_ACC40317.1	MMAR_1868	975	conserved hypothetical protein	14217	3115.17	535	69.4808	5.48655	0	up
lcl|CP000854.1_cdsid_ACC40318.1	hyaB	1800	nickel/iron-hydrogenase I large subunit, HyaB	20392	2420.28	820	57.6842	5.39085	0	up
lcl|CP000854.1_cdsid_ACC40319.1	hyaA	1056	nickel/iron-hydrogenase I small subunit, HyaA	9473	1916.47	543	65.1106	4.87941	0	up
lcl|CP000854.1_cdsid_ACC40320.1	hypB	768	nickel cation-binding GTPase, HypB	500	139.087	378	62.3227	1.15816	7.23693e-33	up
lcl|CP000854.1_cdsid_ACC40321.1	hypA	393	hydrogenase expression/synthesis protein, HypA	329	178.847	391	125.979	0.505536	2.76786e-06
lcl|CP000854.1_cdsid_ACC40322.1	hoxN	1119	high-affinity nickel permease, HoxN	588	112.26	750	84.8685	0.403542	3.43159e-07
lcl|CP000854.1_cdsid_ACC40323.1	MMAR_1874	495	ferric uptake regulation protein FurB-like protein	952	410.875	287	73.4163	2.48453	2.22698e-175	up
lcl|CP000854.1_cdsid_ACC40324.1	mtr	1380	NADPH-dependent mycothiol reductase Mtr	355	54.9575	851	78.0847	-0.506723	5.41027e-09
lcl|CP000854.1_cdsid_ACC40325.1	MMAR_1876	3057	long-chain acyl-CoA synthetase	268	18.7291	469	19.4264	-0.0527381	0.64361
lcl|CP000854.1_cdsid_ACC40326.1	mmpL5_1	2937	conserved transmembrane transport protein, MmpL5_1	1363	99.1448	393	16.9435	2.5488	9.02547e-258	up
lcl|CP000854.1_cdsid_ACC40327.1	MMAR_1878	501	conserved hypothetical protein	272	115.987	56	14.1536	3.03472	1.09465e-62	up
lcl|CP000854.1_cdsid_ACC40328.1	MMAR_1879	1503	drug-transport integral membrane protein	231	32.8345	81	6.82404	2.26652	2.64192e-39	up
lcl|CP000854.1_cdsid_ACC40329.1	MMAR_1880	1023	conserved hypothetical protein	148	30.9075	227	28.0974	0.137522	0.380269
lcl|CP000854.1_cdsid_ACC40330.1	mqo	1482	malate:quinone oxidoreductase Mqo	972	140.119	1391	118.849	0.237523	7.6574e-05
lcl|CP000854.1_cdsid_ACC40331.1	elaA	471	acyltransferase ElaA	143	64.8624	351	94.363	-0.540839	7.72997e-05
lcl|CP000854.1_cdsid_ACC40332.1	MMAR_1883	1851	magnesium chelatase	357	41.204	639	43.7129	-0.0852751	0.379904
lcl|CP000854.1_cdsid_ACC40333.1	cobO	615	cob(I)alamin adenosyltransferase CobO	143	49.6751	294	60.5324	-0.285184	0.049223
lcl|CP000854.1_cdsid_ACC40334.1	cobB	1377	cobyrinic acid a,C-diamide synthase CobB	127	19.7037	181	16.6441	0.243456	0.15242
lcl|CP000854.1_cdsid_ACC40335.1	cysG	1206	multifunctional enzyme siroheme synthase CysG	295	52.258	1411	148.148	-1.50331	5.05594e-80	down
lcl|CP000854.1_cdsid_ACC40336.1	efpA	1593	integral membrane efflux protein EfpA	3382	453.561	10513	835.654	-0.881609	1.65527e-251
lcl|CP000854.1_cdsid_ACC40337.1	proS	1749	prolyl-tRNA synthetase ProS	399	48.7372	1552	112.361	-1.20505	5.07172e-63	down
lcl|CP000854.1_cdsid_ACC40338.1	MMAR_1889	489	conserved hypothetical alanine rich protein	118	51.5527	189	48.9405	0.0750174	0.670046
lcl|CP000854.1_cdsid_ACC40339.1	MMAR_1890	540	conserved transmembrane alanine rich protein	49	19.3856	230	53.9324	-1.47616	6.92986e-14	down
lcl|CP000854.1_cdsid_ACC40340.1	MMAR_1891	534	conserved hypothetical protein	914	365.665	1578	374.181	-0.0332144	0.591807
lcl|CP000854.1_cdsid_ACC40341.1	nusA	1044	N utilization substance protein a NusA	1115	228.167	1840	223.169	0.0319547	0.572606
lcl|CP000854.1_cdsid_ACC40342.1	MMAR_1893	381	conserved hypothetical protein	6707	3760.81	11722	3895.76	-0.0508625	0.0205584
lcl|CP000854.1_cdsid_ACC40343.1	infB	2844	translation initiation factor IF-2 InfB	2994	224.906	5447	242.518	-0.108771	0.000755693
lcl|CP000854.1_cdsid_ACC40344.1	rbfA	528	ribosome-binding factor a RbfA	772	312.364	1584	379.872	-0.282283	4.33588e-06
lcl|CP000854.1_cdsid_ACC40345.1	MMAR_1896	975	conserved hypothetical protein	675	147.903	1918	249.092	-0.752027	4.0359e-36
lcl|CP000854.1_cdsid_ACC40346.1	dinF	1338	DNA-damage-inducible protein F DinF	88	14.0509	109	10.3154	0.445864	0.0333271
lcl|CP000854.1_cdsid_ACC40347.1	ugpA	900	SN-glycerol-3-phosphate transport integral membrane protein ABC transporter UgpA	299	70.9752	256	36.0175	0.978618	1.04858e-15
lcl|CP000854.1_cdsid_ACC40348.1	ugpE	843	SN-glycerol-3-phosphate transport integral membrane protein ABC transporter UgpE	206	52.2057	279	41.9075	0.316996	0.0176328
lcl|CP000854.1_cdsid_ACC40349.1	MMAR_1900	1314	ABC-type sugar transport protein	465	75.6024	614	59.1682	0.353609	6.55544e-05
lcl|CP000854.1_cdsid_ACC40350.1	MMAR_1901	1083	ABC-type sugar transport protein, ATPase component	238	46.949	340	39.7526	0.240044	0.0512816
lcl|CP000854.1_cdsid_ACC40351.1	trxB2_2	945	thioredoxin reductase TrxB2_2	745	168.423	446	59.7611	1.49481	7.39751e-71	up
lcl|CP000854.1_cdsid_ACC40352.1	echA16_2	750	enoyl-CoA hydratase, EchA16_2	137	39.0245	220	37.143	0.0712891	0.662204
lcl|CP000854.1_cdsid_ACC40353.1	MMAR_1904	1197	PPE family protein	140	24.9869	47	4.97186	2.32931	3.6806e-25	up
lcl|CP000854.1_cdsid_ACC40354.1	MMAR_1905	1176	PPE family protein	61	11.0815	9	0.96906	3.51543	4.89911e-17	up
lcl|CP000854.1_cdsid_ACC40355.1	MMAR_1906	276	conserved hypothetical protein	90	69.6645	76	34.8674	0.998542	8.90765e-06
lcl|CP000854.1_cdsid_ACC40356.1	MMAR_1907	546	conserved hypothetical protein	84	32.8673	84	19.4806	0.754617	0.000753441
lcl|CP000854.1_cdsid_ACC40357.1	MMAR_1908	2715	trehalose or maltose hydrolase	356	28.0129	338	15.7639	0.829471	2.78465e-14
lcl|CP000854.1_cdsid_ACC40358.1	MMAR_1909	600	conserved hypothetical protein	96	34.182	78	16.4611	1.05418	1.56479e-06	up
lcl|CP000854.1_cdsid_ACC40359.1	MMAR_1910	1713	hydrolase	451	56.2467	589	43.5385	0.369477	4.16041e-05
lcl|CP000854.1_cdsid_ACC40360.1	MMAR_1911	639	conserved hypothetical secreted protein	534	178.533	1226	242.943	-0.444431	5.20018e-10
lcl|CP000854.1_cdsid_ACC40361.1	MMAR_1912	312	conserved hypothetical protein	481	329.358	192	77.9224	2.07955	2.89781e-72	up
lcl|CP000854.1_cdsid_ACC40362.1	MMAR_1913	1689	conserved hypothetical protein	385	48.6978	306	22.9407	1.08594	2.97448e-23	up
lcl|CP000854.1_cdsid_ACC40363.1	lppV_1	573	conserved lipoprotein LppV_1	170	63.3829	192	42.4289	0.579045	0.000145619
lcl|CP000854.1_cdsid_ACC40364.1	MMAR_1915	966	conserved hypothetical protein	451	99.7418	916	120.07	-0.267603	0.000952374
lcl|CP000854.1_cdsid_ACC40365.1	pptII	684	phosphopantetheinyl transferase, PptII	178	55.5958	608	112.555	-1.01758	8.56106e-20	down
lcl|CP000854.1_cdsid_ACC40366.1	truB	906	tRNA pseudouridine synthase B TruB	97	22.8729	366	51.1527	-1.16117	4.08345e-15	down
lcl|CP000854.1_cdsid_ACC40367.1	ltp1	1203	lipid-transfer protein Ltp1	277	49.1917	420	44.2078	0.154113	0.174792
lcl|CP000854.1_cdsid_ACC40368.1	fadE21	1239	acyl-CoA dehydrogenase FadE21	285	49.1418	347	35.4629	0.470643	4.55398e-05
lcl|CP000854.1_cdsid_ACC40369.1	sirR	693	transcriptional repressor SirR	601	185.276	1020	186.373	-0.00851548	0.912982
lcl|CP000854.1_cdsid_ACC40370.1	ribF	975	bifunctional fad synthetase/riboflavin biosynthesis protein RibF	352	77.1287	685	88.9614	-0.205912	0.0276436
lcl|CP000854.1_cdsid_ACC40371.1	rpsO	270	30S ribosomal protein S15 RpsO	152	120.27	1044	489.612	-2.02536	1.63763e-89	down
lcl|CP000854.1_cdsid_ACC40372.1	lppU	534	lipoprotein LppU	183	73.2129	1364	323.436	-2.14331	3.73887e-125	down
lcl|CP000854.1_cdsid_ACC40373.1	MMAR_1924	399	conserved hypothetical protein	87	46.5827	568	180.257	-1.95219	4.3396e-47	down
lcl|CP000854.1_cdsid_ACC40374.1	gpsI	2289	bifunctional protein polyribonucleotide nucleotidyltransferase GpsI	1478	137.945	11527	637.655	-2.20868	0	down
lcl|CP000854.1_cdsid_ACC40375.1	pepR	1317	zinc protease PepR	293	47.5291	2877	276.611	-2.54098	0	down
lcl|CP000854.1_cdsid_ACC40376.1	MMAR_1927	1035	conserved hypothetical secreted protein	398	82.1525	1084	132.619	-0.690908	2.47537e-18
lcl|CP000854.1_cdsid_ACC40377.1	ald	1116	secreted L-alanine dehydrogenase Ald (40 kDa antigen)	917	175.543	229	25.9829	2.75619	4.30341e-189	up
lcl|CP000854.1_cdsid_ACC40378.1	MMAR_1929	438	transcriptional regulatory protein (probably Lrp/AsnC-family)	163	79.5044	96	27.7532	1.51838	5.6515e-17	up
lcl|CP000854.1_cdsid_ACC40379.1	MMAR_1930	465	conserved protein	439	201.692	1378	375.242	-0.895666	4.56782e-35
lcl|CP000854.1_cdsid_ACC40380.1	MMAR_1931	918	conserved hypothetical protein	439	102.164	529	72.9674	0.48557	1.71936e-07
lcl|CP000854.1_cdsid_ACC40381.1	ephD_1	1761	short-chain dehydrogenase EphD_1	826	100.207	1085	78.0164	0.361135	4.96573e-08
lcl|CP000854.1_cdsid_ACC40382.1	MMAR_1933	1083	oxidoreductase	537	105.931	623	72.8409	0.540307	1.68421e-10
lcl|CP000854.1_cdsid_ACC40383.1	MMAR_1934	642	conserved hypothetical protein	90	29.9492	86	16.9621	0.820205	0.000174465
lcl|CP000854.1_cdsid_ACC40384.1	MMAR_1935	1026	oxidoreductase	270	56.2204	151	18.6357	1.59303	4.67376e-29	up
lcl|CP000854.1_cdsid_ACC40385.1	MMAR_1936	1089	conserved hypothetical protein	201	39.4317	139	16.1623	1.28673	2.41319e-16	up
lcl|CP000854.1_cdsid_ACC40386.1	MMAR_1937	1338	conserved hypothetical protein	240	38.3207	41	3.8801	3.30396	8.69891e-60	up
lcl|CP000854.1_cdsid_ACC40387.1	dapB	738	dihydrodipicolinate reductase DapB	283	81.9234	832	142.752	-0.801165	3.20789e-18
lcl|CP000854.1_cdsid_ACC40388.1	MMAR_1939	465	conserved hypothetical secreted protein	124	56.9701	180	49.0157	0.21696	0.207205
lcl|CP000854.1_cdsid_ACC40389.1	MMAR_1940	261	conserved hypothetical protein	51	41.7453	125	60.6436	-0.538742	0.0199907
lcl|CP000854.1_cdsid_ACC40390.1	MMAR_1941	465	conserved hypothetical protein	83	38.1332	175	47.6541	-0.321555	0.0904321
lcl|CP000854.1_cdsid_ACC40391.1	MMAR_1942	1014	hypothetical protein	530	111.665	994	124.126	-0.152637	0.0476437
lcl|CP000854.1_cdsid_ACC40392.1	MMAR_1943	870	conserved hypothetical protein	315	77.3516	450	65.4951	0.240044	0.0244783
lcl|CP000854.1_cdsid_ACC40393.1	MMAR_1944	1455	conserved hypothetical protein	750	110.123	731	63.6165	0.791636	1.88218e-26
lcl|CP000854.1_cdsid_ACC40394.1	MMAR_1945	1764	conserved hypothetical membrane protein	349	42.2673	327	23.4728	0.848553	1.57336e-14
lcl|CP000854.1_cdsid_ACC40395.1	MMAR_1946	483	conserved hypothetical dehydrogenase	132	58.3855	19	4.98106	3.55108	1.80427e-35	up
lcl|CP000854.1_cdsid_ACC40396.1	MMAR_1947	1134	PPE family protein, PPE44	360	67.8215	222	24.7888	1.45205	1.46147e-33	up
lcl|CP000854.1_cdsid_ACC40397.1	fadD13_1	1548	fatty acid-CoA ligase FadD13_1	506	69.8325	262	21.4312	1.70419	2.0148e-58	up
lcl|CP000854.1_cdsid_ACC40398.1	MMAR_1949	804	PE family protein	158	41.9835	86	13.5443	1.63213	3.61368e-18	up
lcl|CP000854.1_cdsid_ACC40399.1	MMAR_1950	1182	PPE family protein, PPE15_1	133	24.0388	85	9.10578	1.40051	1.18313e-12	up
lcl|CP000854.1_cdsid_ACC40400.1	accA3_1	3234	bifunctional protein acetyl-/propionyl-coenzyme A carboxylase alpha chain AccA3_1	646	42.6747	397	15.5441	1.45701	2.2583e-59	up
lcl|CP000854.1_cdsid_ACC40401.1	MMAR_5563	351	PE-PGRS family protein	57	34.6933	5	1.80376	4.26558	5.47924e-18	up
lcl|CP000854.1_cdsid_ACC40402.1	MMAR_1952	783	short-chain type dehydrogenase/reductase	339	92.4945	438	70.8317	0.384971	0.000228017
lcl|CP000854.1_cdsid_ACC40403.1	fadE34_1	1194	acyl-CoA dehydrogenase FadE34_1	540	96.6201	809	85.7946	0.171436	0.0335155
lcl|CP000854.1_cdsid_ACC40404.1	fadE18_1	1104	acyl-CoA dehydrogenase FadE18_1	836	161.776	998	114.466	0.49908	1.11133e-13
lcl|CP000854.1_cdsid_ACC40405.1	MMAR_1955	741	alanine rich hydrolase	144	41.5166	154	26.3159	0.657755	8.90017e-05
lcl|CP000854.1_cdsid_ACC40406.1	thyA	801	thymidylate synthase ThyA	181	48.2752	556	87.8937	-0.864478	3.39224e-14
lcl|CP000854.1_cdsid_ACC40407.1	dfrA	498	dihydrofolate reductase DfrA	96	41.1832	328	83.3989	-1.01797	2.58135e-11	down
lcl|CP000854.1_cdsid_ACC40408.1	MMAR_1958	1215	conserved hypothetical protein	108	18.99	238	24.8037	-0.385313	0.0183362
lcl|CP000854.1_cdsid_ACC40409.1	hsdM	1455	type I restriction/modification system DNA methylase HsdM	178	26.1357	373	32.461	-0.312682	0.0151891
lcl|CP000854.1_cdsid_ACC40410.1	hsdS	1086	type I restriction/modification system specificity determinant HsdS (S protein)	80	15.7376	97	11.3099	0.476632	0.0309194
lcl|CP000854.1_cdsid_ACC40411.1	thyX	753	thymidylate synthase ThyX	169	47.9479	226	38.004	0.335317	0.0235559
lcl|CP000854.1_cdsid_ACC40412.1	dapA	903	dihydrodipicolinate synthase DapA	1226	290.055	2478	347.479	-0.2606	9.41031e-08
lcl|CP000854.1_cdsid_ACC40413.1	MMAR_1963	1677	conserved hypothetical hydrolase	1115	142.043	2403	181.441	-0.353176	2.03516e-12
lcl|CP000854.1_cdsid_ACC40414.1	MMAR_1964	873	O-methyltransferase	339	82.959	652	94.569	-0.18897	0.0484864
lcl|CP000854.1_cdsid_ACC40415.1	MMAR_1965	834	short chain dehydrogenase	95	24.3352	405	61.49	-1.33731	2.43238e-20	down
lcl|CP000854.1_cdsid_ACC40416.1	MMAR_1966	312	conserved protein	35	23.9658	149	60.471	-1.33527	2.56196e-08	down
lcl|CP000854.1_cdsid_ACC40417.1	ftsK	2610	cell division transmembrane protein FtsK	729	59.6712	4729	229.427	-1.94293	0	down
lcl|CP000854.1_cdsid_ACC40418.1	MMAR_1968	525	acetyltransferase	445	181.083	739	178.238	0.0228477	0.799861
lcl|CP000854.1_cdsid_ACC40419.1	pgsA3	570	PGP synthase PgsA3	874	327.578	948	210.595	0.637363	2.28876e-21
lcl|CP000854.1_cdsid_ACC40420.1	MMAR_1970	327	transcriptional regulatory protein	1465	957.123	660	255.571	1.90498	8.12987e-194	up
lcl|CP000854.1_cdsid_ACC40421.1	MMAR_1971	816	conserved 35 kDa alanine rich protein	2609	683.065	3077	477.478	0.516589	3.3417e-42
lcl|CP000854.1_cdsid_ACC40422.1	MMAR_1972	816	conserved hypothetical membrane protein	1607	420.73	1675	259.92	0.694826	3.93516e-44
lcl|CP000854.1_cdsid_ACC40423.1	MMAR_1973	441	conserved protein	646	312.948	479	137.535	1.18613	1.29705e-43	up
lcl|CP000854.1_cdsid_ACC40424.1	MMAR_1974	1167	glycosyl transferase	175	32.0365	402	43.6185	-0.445224	0.000408715
lcl|CP000854.1_cdsid_ACC40425.1	MMAR_1975	207	conserved hypothetical protein	14	14.4489	52	31.8089	-1.13847	0.0040845
lcl|CP000854.1_cdsid_ACC40426.1	MMAR_1976	726	conserved hypothetical protein	47	13.8305	59	10.2904	0.426563	0.1391
lcl|CP000854.1_cdsid_ACC40427.1	recA	1041	recombinase A RecA	822	168.694	4224	513.794	-1.60678	7.62095e-261	down
lcl|CP000854.1_cdsid_ACC40428.1	recX	522	regulatory protein RecX	110	45.0194	399	96.7872	-1.10427	3.42435e-15	down
lcl|CP000854.1_cdsid_ACC40429.1	MMAR_1979	1599	conserved hypothetical protein	1051	140.421	2142	169.624	-0.272579	2.24665e-07
lcl|CP000854.1_cdsid_ACC40430.1	MMAR_1980	612	conserved membrane protein	566	197.58	669	138.417	0.513413	3.86604e-10
lcl|CP000854.1_cdsid_ACC40431.1	MMAR_1981	1350	conserved protein	1035	163.789	1742	163.392	0.00350292	0.953875
lcl|CP000854.1_cdsid_ACC40432.1	pknH_2	1806	transmembrane serine/threonine-protein kinase H PknH_2	974	115.218	2472	173.319	-0.589068	1.82217e-30
lcl|CP000854.1_cdsid_ACC40433.1	MMAR_1983	900	conserved hypothetical membrane protein	1932	458.609	1094	153.918	1.5751	6.6268e-196	up
lcl|CP000854.1_cdsid_ACC40434.1	MMAR_1984	978	conserved hypothetical membrane protein	268	58.5428	104	13.4651	2.12027	6.97848e-42	up
lcl|CP000854.1_cdsid_ACC40435.1	MMAR_1985	696	conserved protein	69	21.1796	158	28.7451	-0.44064	0.0298159
lcl|CP000854.1_cdsid_ACC40436.1	miaA	945	tRNA delta(2)-isopentenylpyrophosphate transferase MiaA	116	26.2243	207	27.7367	-0.0808892	0.638666
lcl|CP000854.1_cdsid_ACC40437.1	dapF	873	diaminopimelate epimerase DapF	579	141.691	658	95.4393	0.570093	3.18058e-12
lcl|CP000854.1_cdsid_ACC40438.1	hflX	1515	GTP-binding protein HflX	1237	174.436	856	71.5446	1.28578	3.87831e-93	up
lcl|CP000854.1_cdsid_ACC40439.1	fadE20	1161	acyl-CoA dehydrogenase FadE20	712	131.016	1143	124.661	0.0717405	0.307988
lcl|CP000854.1_cdsid_ACC40440.1	MMAR_1990	1182	conserved hypothetical integral membrane protein	222	40.1248	384	41.1367	-0.0359299	0.775934
lcl|CP000854.1_cdsid_ACC40441.1	MMAR_1991	2301	conserved transmembrane alanine and glycine rich protein	946	87.8319	5987	329.464	-1.9073	0	down
lcl|CP000854.1_cdsid_ACC40442.1	lexA	735	repressor LexA	269	78.1885	1646	283.569	-1.85867	2.35558e-125	down
lcl|CP000854.1_cdsid_ACC40443.1	MMAR_1993	543	conserved hypothetical membrane protein	25	9.83599	122	28.4496	-1.53226	2.28804e-08	down
lcl|CP000854.1_cdsid_ACC40444.1	MMAR_1994	618	membrane-associated regulatory protein	410	141.734	745	152.645	-0.107	0.232351
lcl|CP000854.1_cdsid_ACC40445.1	MMAR_1995	486	conserved hypothetical protein	256	112.533	522	136.003	-0.273289	0.011413
lcl|CP000854.1_cdsid_ACC40446.1	MMAR_1996	687	conserved hypothetical protein	826	256.863	779	143.581	0.839135	6.97707e-32
lcl|CP000854.1_cdsid_ACC40447.1	MMAR_1997	1026	conserved hypothetical hydrolase	1926	401.039	1130	139.459	1.5239	3.74571e-186	up
lcl|CP000854.1_cdsid_ACC40448.1	MMAR_1998	978	conserved protein	2354	514.216	2316	299.858	0.778096	1.1863e-77
lcl|CP000854.1_cdsid_ACC40449.1	MMAR_1999	828	conserved hypothetical secreted protein	113	29.1559	90	13.7635	1.08294	9.56499e-08	up
lcl|CP000854.1_cdsid_ACC40450.1	sthA	1416	soluble pyridine nucleotide transhydrogenase SthA	2160	325.888	1246	111.422	1.54834	1.6721e-213	up
lcl|CP000854.1_cdsid_ACC40451.1	MMAR_2001	1068	conserved hypothetical protein	90	18.0032	95	11.2634	0.676614	0.00154468
lcl|CP000854.1_cdsid_ACC40452.1	ideR	693	iron-dependent repressor and activator IdeR	2147	661.876	2360	431.215	0.618152	8.39489e-48
lcl|CP000854.1_cdsid_ACC40453.1	sigB	1002	RNA polymerase sigma factor SigB	7120	1518.06	3695	466.941	1.70092	0	up
lcl|CP000854.1_cdsid_ACC40454.1	MMAR_2004	411	conserved hypothetical membrane protein	621	322.796	670	206.418	0.645049	6.81741e-16
lcl|CP000854.1_cdsid_ACC40455.1	MMAR_2005	249	conserved hypothetical protein	1892	1623.3	2236	1137.07	0.513609	1.08645e-30
lcl|CP000854.1_cdsid_ACC40456.1	MMAR_2006	975	conserved membrane protein	606	132.784	893	115.974	0.195274	0.0103101
lcl|CP000854.1_cdsid_ACC40457.1	MMAR_2007	186	conserved hypothetical protein	231	265.324	475	323.367	-0.285418	0.0119108
lcl|CP000854.1_cdsid_ACC40458.1	MMAR_2008	381	conserved hypothetical protein	124	69.5304	91	30.2435	1.20102	1.18777e-09	up
lcl|CP000854.1_cdsid_ACC40459.1	MMAR_2009	444	conserved hypothetical protein	168	80.8359	125	35.6486	1.18115	2.62658e-12	up
lcl|CP000854.1_cdsid_ACC40460.1	MMAR_2010	1965	PE-PGRS family protein	1545	167.975	1055	67.9838	1.30498	1.19197e-118	up
lcl|CP000854.1_cdsid_ACC40461.1	sigA	1506	RNA polymerase sigma factor SigA	7515	1066.06	13233	1112.63	-0.0616784	0.00273805
lcl|CP000854.1_cdsid_ACC40462.1	ppgK	795	polyphosphate glucokinase PpgK	210	56.4326	1015	161.664	-1.5184	8.48212e-59	down
lcl|CP000854.1_cdsid_ACC40463.1	suhB	870	extragenic suppressor protein SuhB	87	21.3638	113	16.4465	0.377381	0.0711384
lcl|CP000854.1_cdsid_ACC40464.1	MMAR_2014	654	conserved hypothetical secreted protein	283	92.4457	578	111.909	-0.275651	0.00719586
lcl|CP000854.1_cdsid_ACC40465.1	MMAR_2015	303	conserved protein	696	490.732	1944	812.399	-0.727252	1.34195e-34
lcl|CP000854.1_cdsid_ACC40466.1	MMAR_2016	480	conserved hypothetical membrane protein	244	108.599	529	139.55	-0.36177	0.000836909
lcl|CP000854.1_cdsid_ACC40467.1	dut	465	deoxyuridine 5'-triphosphate nucleotidohydrolase DutT	286	131.399	820	223.294	-0.764992	1.04945e-16
lcl|CP000854.1_cdsid_ACC40468.1	MMAR_2018	744	conserved hypothetical protein	341	97.9173	1011	172.066	-0.813323	2.25138e-22
lcl|CP000854.1_cdsid_ACC40469.1	MMAR_2019	720	conserved hypothetical protein	69	20.4736	137	24.0937	-0.234891	0.272404
[truncated: 3,454 more rows]
