# Supplementary material for: Revealing of Mycobacterium marinum Transcriptome by RNA-seq
Source: PLoS One. 2013 Sep 30;8(9):e75828. doi: 10.1371/journal.pone.0075828 (PMC3786904; doi:10.1371/journal.pone.0075828)
Supplement: Table S3 — Differently expressed genes between log phase and early stationary phase culture. (A) Genes expressed only in log phase. (B) Genes expressed only in early stationary phase. (XLSX) [file pone.0075828.s004.xlsx]

## Sheet: log phase only
Genes expressed only in log phase
MMAR_1145
spoU
MMAR_5118
MMAR_5207
MMAR_5362

## Sheet: early stationary phase only 
Genes expressed only in early stationary phase
MMAR_0096
MMAR_0097
cyp279A2
MMAR_0164
MMAR_0165
gabT_2
MMAR_0167
mce6D
MMAR_0183
MMAR_0184
MMAR_0186
MMAR_0194
MMAR_0218
MMAR_0221
MMAR_0233
cyp183B1
rpmB2
MMAR_0293
MMAR_0364
MMAR_0375
MMAR_0392
MMAR_0401
MMAR_0402
MMAR_0403
MMAR_0449
MMAR_0491
MMAR_0519
MMAR_0520
MMAR_0579
MMAR_0580
MMAR_0581
MMAR_0582
MMAR_0583
MMAR_0609
MMAR_0837
pimB
MMAR_0904
MMAR_0943
MMAR_0989
MMAR_5546
MMAR_1099
mycP4
MMAR_1102
MMAR_1103
esxT
MMAR_1151
MMAR_1162
MMAR_1197
MMAR_1198
MMAR_1199
MMAR_1235
fadA6_4
MMAR_1328
MMAR_1331
MMAR_1496
mhpF
MMAR_1560
MMAR_1595
MMAR_1599
MMAR_1622
MMAR_1686
MMAR_1687
MMAR_1699
MMAR_1779
MMAR_1791
galE4
MMAR_1813
MMAR_1814
MMAR_1818
MMAR_1825
MMAR_1845
MMAR_1849
MMAR_1850
MMAR_1904
MMAR_1905
MMAR_1937
MMAR_1946
MMAR_5563
MMAR_2100
MMAR_2102
MMAR_2116
MMAR_2131
MMAR_2132
priA
MMAR_2376
MMAR_2481
MMAR_2490
MMAR_2567
MMAR_2582
MMAR_2596
MMAR_2599
MMAR_2603
MMAR_2604
MMAR_2695
MMAR_2709
MMAR_5580
MMAR_2942
MMAR_2963
MMAR_2964
MMAR_3126
MMAR_3127
MMAR_5571
MMAR_3215
MMAR_3216
erg12
MMAR_3283
MMAR_3322
MMAR_3323
MMAR_3324
adhE2_1
MMAR_3371
MMAR_3400
MMAR_3561
MMAR_3577
MMAR_3610
comEC
MMAR_3784
MMAR_3816
MMAR_3881
MMAR_3888
MMAR_3894
MMAR_3895
MMAR_3897
MMAR_3898
MMAR_3901
MMAR_3902
MMAR_3921
MMAR_3923
MMAR_3925
MMAR_3927
MMAR_3933
MMAR_3934
MMAR_3937
MMAR_3939
MMAR_3942
MMAR_3943
MMAR_3945
MMAR_3990
MMAR_4005
MMAR_4010
echA10_1
MMAR_4027
MMAR_4149
MMAR_4150
citE_1
MMAR_4186
MMAR_4238
MMAR_4239
MMAR_4241
MMAR_5553
narK3_3
narK3_1
MMAR_4268
MMAR_4269
MMAR_4270
MMAR_4313
MMAR_4346
MMAR_4398
MMAR_4407
MMAR_4443
MMAR_4448
cyp135B3
MMAR_4581
MMAR_4602
MMAR_4603
MMAR_4718
MMAR_4749
MMAR_4794
MMAR_4822
MMAR_4846
MMAR_4847
MMAR_4877
MMAR_4958
MMAR_4995
MMAR_5026
MMAR_5038
MMAR_5061
MMAR_5577
MMAR_5146
MMAR_5147
MMAR_5148
selB
MMAR_5192
nrfD
MMAR_5277
MMAR_5278
MMAR_5279
MMAR_5306
MMAR_5307
MMAR_5308
MMAR_5344
MMAR_5417
MMAR_5425
MerA
