# Supplementary material for: Revealing of Mycobacterium marinum Transcriptome by RNA-seq
Source: PLoS One. 2013 Sep 30;8(9):e75828. doi: 10.1371/journal.pone.0075828 (PMC3786904; doi:10.1371/journal.pone.0075828)
Supplement: Table S4 — Median RPKM of each category. (XLSX) [file pone.0075828.s005.xlsx]

## Sheet: Median RPKM of each category
	Median RPKM of each category
Category	Early stationary phase	Log phase
0	115	163			0 Virulence, detoxification, adaptation
1	88	97			1 Lipid metabolism
2	118	222			2 Information pathways
3	75	92			3 Cell wall and cell processes
5	49	18			5 Insertion seqs and phage
6	53	29			6 PE/PPE
7	75	90			7 Intermediary metabolism and respiration
8	245	584			8 Unknown
9	83	89			9 Regulatory proteins
10	79	98			10 Conserved hypotheticals
X	53	36			X No homologue with H37Rv
