# Supplementary material for: Revealing of Mycobacterium marinum Transcriptome by RNA-seq
Source: PLoS One. 2013 Sep 30;8(9):e75828. doi: 10.1371/journal.pone.0075828 (PMC3786904; doi:10.1371/journal.pone.0075828)
Supplement: Table S5 — qRT-PCR results. (XLSX) [file pone.0075828.s006.xlsx]

## Sheet: qRT-PCR results
Expression of selected genes confirmed by RT-PCR
	Early stationary/Log phase fold change(log2)
	Gene ID	RT-PCR(Mean±SD)	RNA-seq
up-regulated	MMAR_2876	2.63±0.67	4.14873
	MMAR_5556	1.93±0.45	3.40064
	MMAR_2596	1.80±0.43	2.94624
	MMAR_0129	1.71±0.20	3.24086
	MMAR_3939	1.28±0.36	3.41758
	MMAR_2595	0.94±0.32	2.90909
	MMAR_0837	0.82±0.24	2.93149
	MMAR_0134	0.35±0.46	3.4205
	MMAR_2890	0.35±0.12	3.40371
	MMAR_3912	0.04±0.38	3.44578
down-regulated	MMAR_5410	-1.84±0.04	-3.78958
	MMAR_2993	-1.78±0.40	-4.45976
	MMAR_3049	-1.77±0.18	-4.41296
	MMAR_4110	-1.60±0.42	-4.07812
	MMAR_0916	-1.53±0.32	-5.25513
	MMAR_2070	-1.51±0.18	-4.06458
	MMAR_3501	-1.44±0.39	-6.06957
	MMAR_3487	-1.35±0.13	-2.68077
	MMAR_2649	-0.93±0.61	-4.48216
	MMAR_1518	-0.82±0.19	-2.66167
unchanged	MMAR_0874	0.03±0.37	-0.00663463
	MMAR_0506	0.23±0.41	-0.00701087
	MMAR_4457	0.66±0.40	-0.00571281
	MMAR_0708	-0.81±0.12	-0.00659637
