# Supplementary material for: Revealing of Mycobacterium marinum Transcriptome by RNA-seq
Source: PLoS One. 2013 Sep 30;8(9):e75828. doi: 10.1371/journal.pone.0075828 (PMC3786904; doi:10.1371/journal.pone.0075828)
Supplement: Table S6 — Genes of each functional category. (XLSX) [file pone.0075828.s007.xlsx]

## Sheet: Functional category
Name	Gene ID	Functional category	Results		0 Virulence, detoxification, adaptation
MMAR_0043	MMAR_0043	0			1 Lipid metabolism
treS	MMAR_0325	0			2 Information pathways
ephF	MMAR_0342	0			3 Cell wall and cell processes
yrbE1A	MMAR_0410	0	down		5 Insertion seqs and phage
yrbE1B	MMAR_0411	0	down		6 PE/PPE
mce1A	MMAR_0412	0	down		7 Intermediary metabolism and respiration
mce1B	MMAR_0413	0	down		8 Unknown
mce1C	MMAR_0414	0	down		9 Regulatory proteins
mce1D	MMAR_0415	0	down		10 Conserved hypotheticals
mce1F	MMAR_0417	0	down		X No homologue with H37Rv
hsp	MMAR_0515	0	up
aac	MMAR_0522	0
dnaK	MMAR_0637	0
grpE	MMAR_0638	0
dnaJ	MMAR_0639	0
hspR	MMAR_0640	0
clpB	MMAR_0645	0
sodC	MMAR_0747	0	down
bpoC	MMAR_0900	0	down
hspX	MMAR_0912	0
gloB	MMAR_0965	0
groES	MMAR_1125	0	down
otsB2	MMAR_1156	0
MMAR_1272	MMAR_1272	0
hpx	MMAR_1388	0	down
smpB	MMAR_1532	0
cstA	MMAR_1616	0
MMAR_1676	MMAR_1676	0
MMAR_1973	MMAR_1973	0	up
suhB	MMAR_2013	0
MMAR_2126	MMAR_2126	0
otsB1	MMAR_2257	0	down
iipA	MMAR_2284	0	down
iipB	MMAR_2285	0	down
treZ	MMAR_2377	0
treY	MMAR_2378	0
treX	MMAR_2379	0
MMAR_2381	MMAR_2381	0	down
bcpB	MMAR_2410	0
tlyA	MMAR_2499	0
ahpD	MMAR_2754	0
ahpC	MMAR_2755	0
cinA	MMAR_2796	0	down
tpx	MMAR_2860	0	down
ephB	MMAR_2866	0	up
yrbE3A	MMAR_2880	0	up
yrbE3B	MMAR_2881	0	up
mce3A	MMAR_2882	0	up
mce3B	MMAR_2883	0	up
mce3C	MMAR_2884	0	up
mce3D	MMAR_2885	0	up
mce3F	MMAR_2887	0	up
katG	MMAR_2914	0	up
MMAR_3234	MMAR_3234	0	down
ephD	MMAR_3259	0	down
MMAR_3318	MMAR_3318	0	down
ahpE	MMAR_3331	0	down
hspX_1	MMAR_3484	0	down
treX_1	MMAR_3515	0	up
htpG	MMAR_3521	0	down
dnaJ2	MMAR_3683	0
hrcA	MMAR_3684	0
eis	MMAR_3740	0
bcp	MMAR_3956	0	up
yrbE3A_1	MMAR_4049	0	down
yrbE3B_1	MMAR_4050	0	down
mce3A_1	MMAR_4051	0	down
mce3B_1	MMAR_4052	0	down
mce3C_1	MMAR_4053	0	down
mce3D_1	MMAR_4054	0	down
mce3F_1	MMAR_4056	0
MMAR_4297	MMAR_4297	0
ephC	MMAR_4334	0
bpoB	MMAR_4337	0
MMAR_4381	MMAR_4381	0
mca	MMAR_4385	0
MMAR_4459	MMAR_4459	0
MMAR_4498	MMAR_4498	0
cspB	MMAR_4661	0
MMAR_4711	MMAR_4711	0
MMAR_4712	MMAR_4712	0
cspA	MMAR_4823	0	down
mce2A	MMAR_4883	0
cfp29	MMAR_4893	0
bpoA	MMAR_4960	0
otsA	MMAR_4978	0
mce4F	MMAR_4982	0	down
mce4D	MMAR_4984	0	down
mce4C	MMAR_4985	0	down
mce4B	MMAR_4986	0	down
mce4A	MMAR_4987	0	down
yrbE4B	MMAR_4988	0	down
yrbE4A	MMAR_4989	0	down
ephA	MMAR_5114	0
cspA_1	MMAR_5140	0
MMAR_5148	MMAR_5148	0	up
serB	MMAR_5149	0
ephE	MMAR_5158	0
proZ	MMAR_5299	0
proW	MMAR_5300	0
proV	MMAR_5301	0
proX	MMAR_5302	0
sodA	MMAR_5396	0
MMAR_5578	MMAR_5578	0	down
MMAR_0064	MMAR_0064	1
MMAR_0097	MMAR_0097	1	up
MMAR_0101	MMAR_0101	1	up
MMAR_0102	MMAR_0102	1	up
fadE2_1	MMAR_0156	1	up
MMAR_0256	MMAR_0256	1
fadD10	MMAR_0258	1
idsB_3	MMAR_0282	1	up
fadD7	MMAR_0319	1
fbpC	MMAR_0328	1	down
fadE1	MMAR_0331	1
fadE2	MMAR_0374	1	down
fabG3	MMAR_0387	1
fadD5	MMAR_0409	1	down
fadD4	MMAR_0452	1
fadE3_2	MMAR_0455	1	up
echA1	MMAR_0465	1
php	MMAR_0487	1	up
fadE4	MMAR_0488	1	down
fadA2	MMAR_0504	1	down
fadE5	MMAR_0505	1
fadD2	MMAR_0528	1
fadE6	MMAR_0530	1
MMAR_0697	MMAR_0697	1
fadE7	MMAR_0698	1
fadD30	MMAR_0706	1
pks6	MMAR_0707	1	up
pssA	MMAR_0753	1
psd	MMAR_0754	1
ufaA1	MMAR_0768	1	up
echA2	MMAR_0778	1
fadB2	MMAR_0793	1
umaA	MMAR_0794	1	down
pcaA	MMAR_0796	1
cmaA2	MMAR_0831	1
fabH	MMAR_0879	1
fadD8	MMAR_0897	1
pimB	MMAR_0903	1
gpdA1	MMAR_0915	1	down
echA3	MMAR_0962	1	down
mmaA4	MMAR_0977	1	down
mmaA3	MMAR_0978	1	down
mmaA5_1	MMAR_0979	1
mmaA1	MMAR_0980	1
fabD2	MMAR_0986	1
MMAR_1001	MMAR_1001	1
echA4	MMAR_1002	1
echA5	MMAR_1004	1
fadE9	MMAR_1078	1	up
choD	MMAR_1140	1
acrA1	MMAR_1153	1
accA3	MMAR_1251	1	down
accD5	MMAR_1256	1	down
fadE25	MMAR_1262	1	down
alkB	MMAR_1291	1	up
desA3	MMAR_1315	1	down
desA3_1	MMAR_1316	1
fadA6_4	MMAR_1317	1	up
MMAR_1336	MMAR_1336	1
fadB4	MMAR_1498	1
fadE23	MMAR_1509	1	down
fadE24	MMAR_1510	1	down
MMAR_1519	MMAR_1519	1	down
agpS	MMAR_1525	1
fadE22	MMAR_1625	1	up
echA17	MMAR_1662	1	down
fadD29	MMAR_1759	1
fadD22	MMAR_1761	1
pks15/1	MMAR_1762	1
fadD28	MMAR_1765	1
mas	MMAR_1767	1
papA5	MMAR_1768	1
ppsE	MMAR_1772	1
ppsD	MMAR_1773	1	down
ppsC	MMAR_1774	1
ppsB	MMAR_1775	1
ppsA	MMAR_1776	1
fadD26	MMAR_1777	1
tesA	MMAR_1778	1
cdsA	MMAR_1828	1
echA16_2	MMAR_1903	1
fadE21	MMAR_1919	1
pgsA3	MMAR_1969	1
fadE20	MMAR_1989	1
echA15	MMAR_2037	1
MMAR_2089	MMAR_2089	1
pgsA1	MMAR_2090	1
MMAR_2091	MMAR_2091	1
pimA	MMAR_2092	1
tesB2	MMAR_2095	1	down
fadD9	MMAR_2117	1	up
fadD12	MMAR_2233	1
fadE15	MMAR_2273	1	up
echA12	MMAR_2278	1
fabG1	MMAR_2289	1	down
inhA	MMAR_2290	1	down
mutA	MMAR_2302	1
mutB	MMAR_2303	1	up
pks5	MMAR_2340	1
fadD25	MMAR_2341	1
MMAR_2343	MMAR_2343	1	down
pks5_1	MMAR_2344	1
MMAR_2366	MMAR_2366	1
MMAR_2367	MMAR_2367	1
fadD11	MMAR_2370	1
plsB1	MMAR_2371	1
tesB1	MMAR_2421	1
MMAR_2430	MMAR_2430	1
pks10	MMAR_2470	1
pks7	MMAR_2471	1
pks8	MMAR_2472	1
pks9	MMAR_2473	1
pks11_1	MMAR_2474	1	up
MMAR_2478	MMAR_2478	1	down
mbtH_2	MMAR_2519	1	up
idsB	MMAR_2564	1	up
fadD13	MMAR_2597	1	up
fadD1	MMAR_2625	1
erg3	MMAR_2691	1	down
pgsA2	MMAR_2699	1
omt	MMAR_2733	1
MMAR_2745	MMAR_2745	1
MMAR_2746	MMAR_2746	1
fbpB	MMAR_2777	1
fadB5	MMAR_2814	1
fadD31	MMAR_2835	1
fadE18	MMAR_2861	1
fadE17	MMAR_2862	1	up
echA13	MMAR_2863	1	up
mmaA2_1	MMAR_2920	1	up
fadD9_1	MMAR_2936	1	up
fabG3_1	MMAR_2981	1
pks12	MMAR_3025	1
MMAR_3097	MMAR_3097	1	up
MMAR_3098	MMAR_3098	1	up
MMAR_3099	MMAR_3099	1	up
MMAR_3132	MMAR_3132	1
fadD14_1	MMAR_3133	1
MMAR_3151	MMAR_3151	1
mbtH	MMAR_3173	1
idsA2	MMAR_3208	1
idsB_2	MMAR_3212	1	up
idsB_1	MMAR_3219	1	up
fadD15	MMAR_3231	1
MMAR_3265	MMAR_3265	1
fabD	MMAR_3336	1	down
kasA	MMAR_3338	1	down
kasB	MMAR_3339	1	down
accD6	MMAR_3340	1
lnt	MMAR_3354	1	up
MMAR_3388	MMAR_3388	1
MMAR_3406	MMAR_3406	1	down
cdh	MMAR_3445	1
alkB_1	MMAR_3516	1	up
mbtH_1	MMAR_3696	1
mbtG	MMAR_3697	1
mbtA	MMAR_3698	1
mbtJ	MMAR_3699	1
desA1_1	MMAR_3704	1	down
mbtI	MMAR_3706	1
MMAR_3796	MMAR_3796	1	up
plsB2	MMAR_3833	1	down
plsC	MMAR_3834	1
mmaA5	MMAR_3841	1
fadE19	MMAR_3847	1
accA1	MMAR_3848	1	down
accD1	MMAR_3849	1	down
scoB	MMAR_3850	1
scoA	MMAR_3851	1
fadD35	MMAR_3852	1
acpS	MMAR_3961	1
fas	MMAR_3962	1
fadA4	MMAR_4075	1
fadE3	MMAR_4161	1	up
fadD6	MMAR_4232	1
fadD36	MMAR_4243	1
ltp2	MMAR_4250	1
fadH	MMAR_4276	1
omt_2	MMAR_4300	1
mcr	MMAR_4308	1	down
echA10	MMAR_4309	1
MMAR_4313	MMAR_4313	1	up
fadA6_3	MMAR_4318	1
desA2	MMAR_4374	1	down
fadA3	MMAR_4393	1	down
echA9	MMAR_4395	1	down
echA8	MMAR_4396	1	down
fadD14	MMAR_4412	1
pks16	MMAR_4476	1	down
fadE13	MMAR_4532	1
accD2	MMAR_4533	1
accA2	MMAR_4534	1
fadE12	MMAR_4535	1
echA7	MMAR_4536	1
fbpC_2	MMAR_4556	1	down
MMAR_4613	MMAR_4613	1
echA6	MMAR_4625	1
accD3	MMAR_4626	1
erg3_1	MMAR_4630	1	up
fadE10	MMAR_4660	1	up
fadB	MMAR_4676	1
fadA	MMAR_4677	1
far	MMAR_4681	1
fadD16	MMAR_4685	1	up
fadA6_2	MMAR_4740	1	up
desA1	MMAR_4856	1
echA13_1	MMAR_4972	1
fadE26	MMAR_4992	1	up
fadE27	MMAR_4993	1
fadD17	MMAR_4994	1	up
fadD19_1	MMAR_5001	1
echA19	MMAR_5002	1
ltp4	MMAR_5007	1
ltp3	MMAR_5008	1
ltp2_1	MMAR_5027	1
fadE29	MMAR_5030	1
fadE28	MMAR_5031	1	up
fadA5	MMAR_5033	1	up
echA20	MMAR_5039	1
fadA6_1	MMAR_5045	1
fadE30	MMAR_5049	1
fadD3	MMAR_5050	1	up
fadE31	MMAR_5051	1
fadE32	MMAR_5052	1
fadE33	MMAR_5053	1
fadE34	MMAR_5068	1	up
acs	MMAR_5155	1
MMAR_5236	MMAR_5236	1	up
fadD15_1	MMAR_5275	1
fadE36	MMAR_5304	1
echA21	MMAR_5329	1	down
fadE35	MMAR_5361	1	down
accD4_1	MMAR_5363	1	down
pks13	MMAR_5364	1
fadD32	MMAR_5365	1
fbpD	MMAR_5367	1
fbpA	MMAR_5368	1	down
dnaA	MMAR_0001	2	down
dnaN	MMAR_0002	2
recF	MMAR_0003	2	down
gyrB	MMAR_0005	2	down
gyrA	MMAR_0006	2	down
ppiA	MMAR_0011	2	down
leuS	MMAR_0057	2
rpsF	MMAR_0072	2
ssb	MMAR_0073	2
rplI	MMAR_0075	2	down
dnaB	MMAR_0076	2	down
sigC_1	MMAR_0265	2	down
rpsR2	MMAR_0289	2	up
rpmB2	MMAR_0292	2	up
fusA2	MMAR_0321	2	up
sigG	MMAR_0426	2
mutT3	MMAR_0716	2
xthA	MMAR_0742	2
def	MMAR_0744	2	down
sigK	MMAR_0766	2
recD	MMAR_0956	2	down
recB	MMAR_0957	2
recC	MMAR_0958	2
nusG	MMAR_0972	2
rplK	MMAR_0973	2
rplA	MMAR_0974	2
rplJ	MMAR_0990	2	down
rplL	MMAR_0991	2	down
rpoB	MMAR_0995	2	down
rpoC	MMAR_0996	2	down
end	MMAR_0999	2
rpsL	MMAR_1011	2	down
rpsG	MMAR_1012	2	down
fusA1	MMAR_1013	2	down
tuf	MMAR_1014	2	down
rpsJ	MMAR_1030	2	down
rplC	MMAR_1031	2	down
rplD	MMAR_1032	2	down
rplW	MMAR_1033	2	down
rplB	MMAR_1034	2	down
rpsS	MMAR_1035	2	down
rplV	MMAR_1036	2	down
rpsC	MMAR_1037	2	down
rplP	MMAR_1038	2	down
rpmC	MMAR_1039	2	down
rpsQ	MMAR_1040	2	down
rplN	MMAR_1045	2	down
rplX	MMAR_1046	2	down
rplE	MMAR_1047	2	down
rpsN	MMAR_1048	2	down
rpsH	MMAR_1049	2	down
rplF	MMAR_1050	2	down
rplR	MMAR_1051	2	down
rpsE	MMAR_1052	2	down
rpmD	MMAR_1053	2	down
rplO	MMAR_1054	2
sigL	MMAR_1073	2
infA	MMAR_1085	2
rpmJ	MMAR_1086	2
rpsM	MMAR_1087	2	down
rpsK	MMAR_1088	2	down
rpsD	MMAR_1089	2	down
rpoA	MMAR_1090	2	down
rplQ	MMAR_1091	2	down
truA	MMAR_1092	2	down
rplM	MMAR_1106	2	down
rpsI	MMAR_1107	2	down
rimI	MMAR_1123	2	down
sigD	MMAR_1134	2	down
dnaE2	MMAR_1158	2	up
spoU	MMAR_1163	2
trpS	MMAR_1188	2	down
sigJ	MMAR_1196	2
nei	MMAR_1237	2
lhr	MMAR_1238	2
rsbW	MMAR_1247	2
sigF	MMAR_1248	2	down
MMAR_1279	MMAR_1279	2
MMAR_1304	MMAR_1304	2
pvdS	MMAR_1312	2
sigH	MMAR_1334	2
MMAR_1335	MMAR_1335	2
rhlE	MMAR_1346	2
MMAR_1354	MMAR_1354	2
MMAR_1358	MMAR_1358	2	down
MMAR_1359	MMAR_1359	2
uvrD2	MMAR_1364	2
prfB	MMAR_1527	2	down
ligB	MMAR_1623	2
nrdH	MMAR_1640	2	down
nrdI	MMAR_1641	2	down
nrdE	MMAR_1642	2
ligA	MMAR_1694	2	up
gatC	MMAR_1701	2	down
gatA	MMAR_1702	2
gatB	MMAR_1704	2
hupB	MMAR_1728	2
mutT1	MMAR_1729	2
ung	MMAR_1737	2
recG	MMAR_1742	2
rnc	MMAR_1782	2
fpg	MMAR_1783	2
rpsP	MMAR_1799	2
rimM	MMAR_1801	2	down
trmD	MMAR_1802	2	down
rplS	MMAR_1804	2
rnhB	MMAR_1806	2	down
rpsB	MMAR_1819	2	down
tsf	MMAR_1820	2	down
frr	MMAR_1827	2	down
proS	MMAR_1888	2	down
nusA	MMAR_1892	2
infB	MMAR_1894	2
rbfA	MMAR_1895	2
dinF	MMAR_1897	2
truB	MMAR_1917	2	down
rpsO	MMAR_1922	2	down
gpsI	MMAR_1925	2	down
hsdM	MMAR_1959	2
hsdS	MMAR_1960	2
recA	MMAR_1977	2	down
recX	MMAR_1978	2	down
sigB	MMAR_2003	2	up
sigA	MMAR_2011	2
thrS	MMAR_2088	2
ruvC	MMAR_2109	2	down
ruvA	MMAR_2110	2	down
ruvB	MMAR_2111	2	down
ppiB	MMAR_2125	2	down
hisS	MMAR_2127	2
aspS	MMAR_2158	2	down
alaS	MMAR_2170	2
efp	MMAR_2181	2
nusB	MMAR_2182	2
mihF	MMAR_2201	2	down
rpoZ	MMAR_2203	2
priA	MMAR_2211	2	up
fmt	MMAR_2215	2
fmu	MMAR_2216	2
uvrC	MMAR_2227	2
ileS	MMAR_2356	2
dinP_1	MMAR_2359	2
polA	MMAR_2432	2
rpsA	MMAR_2433	2
uvrB	MMAR_2437	2
uvrA	MMAR_2443	2
infC	MMAR_2448	2
rplT	MMAR_2450	2	down
tsnR	MMAR_2451	2	down
pheS	MMAR_2456	2	down
pheT	MMAR_2457	2	down
mpg	MMAR_2487	2
tyrS	MMAR_2488	2
recN	MMAR_2501	2
MMAR_2505	MMAR_2505	2	down
sigC	MMAR_3051	2	down
MMAR_3076	MMAR_3076	2
helY	MMAR_3078	2	down
MMAR_3235	MMAR_3235	2
dnaG	MMAR_3650	2
glyS	MMAR_3667	2	down
recO	MMAR_3672	2
rpsT	MMAR_3733	2	down
rpmA	MMAR_3766	2	down
rplU	MMAR_3767	2	down
rne	MMAR_3768	2	down
valS	MMAR_3772	2
MMAR_3812	MMAR_3812	2
dinG	MMAR_4069	2
alkA	MMAR_4081	2	up
ogt	MMAR_4082	2	up
prfA	MMAR_4098	2
rpmE	MMAR_4099	2	down
rho	MMAR_4100	2
argS	MMAR_4105	2
deaD	MMAR_4189	2
sigE	MMAR_4216	2	up
tagA	MMAR_4228	2
typA	MMAR_4289	2
mutT2	MMAR_4290	2	up
xseA	MMAR_4357	2
xseB	MMAR_4358	2	down
greA	MMAR_4387	2	down
mfd	MMAR_4465	2
rplY	MMAR_4472	2
ksgA	MMAR_4478	2
metS	MMAR_4481	2
rimJ	MMAR_4519	2
rpmF	MMAR_4530	2	down
uvrD1	MMAR_4553	2
MMAR_4559	MMAR_4559	2
ercc3	MMAR_4671	2
radA	MMAR_5085	2	down
mutY	MMAR_5089	2
lysS	MMAR_5102	2	down
MMAR_5136	MMAR_5136	2
topA	MMAR_5138	2
MMAR_5141	MMAR_5141	2
nth	MMAR_5162	2
MMAR_5181	MMAR_5181	2
dnaQ	MMAR_5228	2	down
recR	MMAR_5231	2
dnaZX	MMAR_5240	2
ligC	MMAR_5266	2
serS	MMAR_5386	2
hns	MMAR_5402	2	down
pcnA	MMAR_5471	2	down
sigM	MMAR_5475	2
rnpA	MMAR_5569	2	down
rpmH	MMAR_5568	2
rnpA	MMAR_5569	2	up
rpmH	MMAR_5568	2	up
MMAR_0007	MMAR_0007	3
MMAR_0010	MMAR_0010	3
MMAR_0012	MMAR_0012	3
MMAR_0013	MMAR_0013	3
MMAR_0014	MMAR_0014	3
pbpA	MMAR_0018	3	down
rodA	MMAR_0019	3	down
MMAR_0052	MMAR_0052	3	down
MMAR_0055	MMAR_0055	3
mtc28	MMAR_0056	3	down
MMAR_0067	MMAR_0067	3
ponA1	MMAR_0069	3
MMAR_0070	MMAR_0070	3
ermB	MMAR_0093	3	up
mmpL5_3	MMAR_0094	3	up
mmpS5_3	MMAR_0095	3	up
MMAR_0116	MMAR_0116	3	up
MMAR_0147	MMAR_0147	3	up
MMAR_0184	MMAR_0184	3	up
esxB_1	MMAR_0187	3
esxA_1	MMAR_0188	3
esxB_2	MMAR_0195	3	up
MMAR_0215	MMAR_0215	3	down
MMAR_0216	MMAR_0216	3	down
MMAR_0217	MMAR_0217	3
MMAR_0219	MMAR_0219	3	up
MMAR_0246	MMAR_0246	3
mmpL5_4	MMAR_0255	3
MMAR_0263	MMAR_0263	3	up
ctpA	MMAR_0264	3	up
MMAR_0267	MMAR_0267	3
ctpB	MMAR_0269	3
lytB2	MMAR_0277	3	up
ctpI	MMAR_0297	3	up
MMAR_0300	MMAR_0300	3
MMAR_0316	MMAR_0316	3	up
MMAR_0327	MMAR_0327	3
MMAR_0353	MMAR_0353	3
lprK	MMAR_0416	3	down
MMAR_0418	MMAR_0418	3	down
MMAR_0419	MMAR_0419	3	down
MMAR_0421	MMAR_0421	3	down
lprO	MMAR_0422	3	down
MMAR_0423	MMAR_0423	3
MMAR_0434	MMAR_0434	3
MMAR_0439	MMAR_0439	3
MMAR_0440	MMAR_0440	3
mmpL11	MMAR_0442	3	down
MMAR_0443	MMAR_0443	3
MMAR_0444	MMAR_0444	3
MMAR_0445	MMAR_0445	3	down
mmpL3	MMAR_0446	3	down
MMAR_0461	MMAR_0461	3	up
MMAR_0462	MMAR_0462	3
MMAR_0474	MMAR_0474	3	down
MMAR_0475	MMAR_0475	3
MMAR_0476	MMAR_0476	3	down
MMAR_0484	MMAR_0484	3	up
MMAR_0493	MMAR_0493	3
MMAR_0496	MMAR_0496	3
MMAR_0497	MMAR_0497	3	down
lpqI	MMAR_0499	3	down
MMAR_0508	MMAR_0508	3	up
narK3_2	MMAR_0521	3	up
MMAR_0525	MMAR_0525	3
narU	MMAR_0526	3	up
MMAR_0542	MMAR_0542	3
MMAR_0543	MMAR_0543	3	down
esxG	MMAR_0546	3
esxH	MMAR_0547	3	down
MMAR_0549	MMAR_0549	3	down
MMAR_0558	MMAR_0558	3
MMAR_0559	MMAR_0559	3	down
MMAR_0565	MMAR_0565	3
MMAR_0595	MMAR_0595	3
MMAR_0599	MMAR_0599	3	down
iniA	MMAR_0615	3
iniC	MMAR_0616	3
lpqJ	MMAR_0620	3	down
ansP1_1	MMAR_0627	3
kdpA	MMAR_0631	3	up
kdpB	MMAR_0632	3
MMAR_0647	MMAR_0647	3
secE2	MMAR_0652	3	down
MMAR_0668	MMAR_0668	3	down
mgtE	MMAR_0670	3	up
MMAR_0671	MMAR_0671	3
MMAR_0678	MMAR_0678	3
MMAR_0695	MMAR_0695	3
lpqK	MMAR_0696	3
MMAR_0699	MMAR_0699	3
mmpL1	MMAR_0704	3	up
mmpS1_1	MMAR_0705	3
glnH	MMAR_0714	3
MMAR_0715	MMAR_0715	3
lpqL	MMAR_0726	3	down
lpqM	MMAR_0728	3
MMAR_0729	MMAR_0729	3	up
ctpH	MMAR_0740	3	down
MMAR_0741	MMAR_0741	3	up
MMAR_0746	MMAR_0746	3	down
MMAR_0752	MMAR_0752	3
MMAR_0767	MMAR_0767	3
mmpL5_2	MMAR_0771	3
mmpS4_2	MMAR_0772	3
MMAR_0774	MMAR_0774	3
MMAR_0775	MMAR_0775	3
MMAR_0783	MMAR_0783	3
MMAR_0786	MMAR_0786	3	down
MMAR_0798	MMAR_0798	3
hbhA	MMAR_0800	3
MMAR_0801	MMAR_0801	3
MMAR_0802	MMAR_0802	3
MMAR_0804	MMAR_0804	3
murB	MMAR_0808	3
lprQ	MMAR_0809	3
MMAR_0823	MMAR_0823	3
MMAR_0839	MMAR_0839	3
mmpL2	MMAR_0840	3
MMAR_0846	MMAR_0846	3	down
MMAR_0847	MMAR_0847	3
MMAR_0855	MMAR_0855	3
MMAR_0858	MMAR_0858	3	down
ctpF	MMAR_0860	3	down
gabP	MMAR_0862	3
MMAR_0874	MMAR_0874	3
MMAR_0878	MMAR_0878	3
MMAR_0883	MMAR_0883	3
MMAR_0884	MMAR_0884	3
MMAR_0887	MMAR_0887	3
MMAR_0890	MMAR_0890	3
pitA	MMAR_0891	3
MMAR_0902	MMAR_0902	3
MMAR_0908	MMAR_0908	3
lppF	MMAR_0949	3	up
lpqN	MMAR_0950	3	down
MMAR_0952	MMAR_0952	3
MMAR_0953	MMAR_0953	3
MMAR_0963	MMAR_0963	3
secE	MMAR_0971	3	down
mkl	MMAR_0994	3
lpqP	MMAR_1000	3
mmpL5	MMAR_1005	3
mmpS5	MMAR_1006	3
MMAR_1009	MMAR_1009	3
MMAR_1015	MMAR_1015	3
MMAR_1044	MMAR_1044	3
ssp	MMAR_1056	3	up
secY	MMAR_1070	3	down
MMAR_1074	MMAR_1074	3	up
cycA	MMAR_1093	3
MMAR_1096	MMAR_1096	3	up
cut4	MMAR_1097	3
cut3	MMAR_1098	3	up
MMAR_1099	MMAR_1099	3	up
MMAR_1102	MMAR_1102	3	up
esxU	MMAR_1104	3	up
esxT	MMAR_1105	3
MMAR_1113	MMAR_1113	3
MMAR_1115	MMAR_1115	3
MMAR_1116	MMAR_1116	3
MMAR_1149	MMAR_1149	3
lpqD	MMAR_1154	3
MMAR_1173	MMAR_1173	3
MMAR_1174	MMAR_1174	3
MMAR_1177	MMAR_1177	3
MMAR_1189	MMAR_1189	3
nagA	MMAR_1190	3
sugI	MMAR_1191	3
dacC	MMAR_1192	3	down
MMAR_1216	MMAR_1216	3
phoY1	MMAR_1229	3
phoS2_1	MMAR_1234	3	up
lpqC	MMAR_1236	3
MMAR_1244	MMAR_1244	3	up
MMAR_1258	MMAR_1258	3
MMAR_1259	MMAR_1259	3
MMAR_1270	MMAR_1270	3
ctpC	MMAR_1271	3
wbbL1	MMAR_1276	3
MMAR_1290	MMAR_1290	3
lpqB	MMAR_1301	3
secA1	MMAR_1305	3
MMAR_1306	MMAR_1306	3
MMAR_1307	MMAR_1307	3
MMAR_1309	MMAR_1309	3	down
MMAR_1340	MMAR_1340	3
MMAR_1344	MMAR_1344	3
MMAR_1360	MMAR_1360	3
lpqQ	MMAR_1362	3	down
MMAR_1366	MMAR_1366	3
MMAR_1370	MMAR_1370	3
MMAR_1371	MMAR_1371	3
MMAR_1400	MMAR_1400	3
zntA	MMAR_1431	3	down
MMAR_1432	MMAR_1432	3
MMAR_1528	MMAR_1528	3
ftsE	MMAR_1530	3	down
ftsX	MMAR_1531	3	down
MMAR_1567	MMAR_1567	3
MMAR_1589	MMAR_1589	3
MMAR_1590	MMAR_1590	3
mmr	MMAR_1612	3
fecB	MMAR_1650	3
MMAR_1660	MMAR_1660	3	down
MMAR_1665	MMAR_1665	3
lpqA	MMAR_1691	3
MMAR_1696	MMAR_1696	3
lppZ	MMAR_1706	3
cfp6	MMAR_1708	3
MMAR_1717	MMAR_1717	3
mmpL1_1	MMAR_1722	3
mmpS1	MMAR_1723	3
MMAR_1734	MMAR_1734	3
MMAR_1743	MMAR_1743	3	down
MMAR_1747	MMAR_1747	3	down
MMAR_1748	MMAR_1748	3
MMAR_1754	MMAR_1754	3
lppX	MMAR_1763	3	down
mmpL7	MMAR_1764	3
drrC	MMAR_1769	3	down
drrB	MMAR_1770	3
drrA	MMAR_1771	3	down
smc	MMAR_1785	3	down
ftsY	MMAR_1786	3
amt	MMAR_1787	3	up
ffh	MMAR_1792	3
dacB	MMAR_1797	3
lppW	MMAR_1803	3
lepB	MMAR_1805	3	down
mpt53	MMAR_1831	3	up
MMAR_1832	MMAR_1832	3	up
mpt70	MMAR_1834	3	up
MMAR_1837	MMAR_1837	3
MMAR_1840	MMAR_1840	3	down
hoxN	MMAR_1873	3
mmpL5_1	MMAR_1877	3	up
MMAR_1879	MMAR_1879	3	up
efpA	MMAR_1887	3
MMAR_1890	MMAR_1890	3	down
ugpA	MMAR_1898	3
ugpE	MMAR_1899	3
MMAR_1900	MMAR_1900	3
MMAR_1901	MMAR_1901	3
MMAR_1911	MMAR_1911	3
lppV_1	MMAR_1914	3
ltp1	MMAR_1918	3
lppU	MMAR_1923	3	down
MMAR_1939	MMAR_1939	3
ftsK	MMAR_1967	3	down
MMAR_1972	MMAR_1972	3
MMAR_1980	MMAR_1980	3
MMAR_1983	MMAR_1983	3	up
MMAR_1984	MMAR_1984	3	up
MMAR_1990	MMAR_1990	3
MMAR_1991	MMAR_1991	3	down
MMAR_1993	MMAR_1993	3	down
MMAR_2004	MMAR_2004	3
MMAR_2014	MMAR_2014	3
MMAR_2016	MMAR_2016	3
MMAR_2021	MMAR_2021	3
ceoC	MMAR_2022	3
ceoB	MMAR_2023	3
MMAR_2024	MMAR_2024	3
MMAR_2026	MMAR_2026	3
MMAR_2027	MMAR_2027	3
MMAR_2028	MMAR_2028	3
arsB1	MMAR_2029	3	down
arsA	MMAR_2030	3	down
MMAR_2043	MMAR_2043	3
MMAR_2047	MMAR_2047	3
arsC	MMAR_2055	3
dedA	MMAR_2063	3	up
MMAR_2075	MMAR_2075	3	down
narK3	MMAR_2079	3
MMAR_2082	MMAR_2082	3
MMAR_2093	MMAR_2093	3
MMAR_2101	MMAR_2101	3
MMAR_2105	MMAR_2105	3	down
MMAR_2106	MMAR_2106	3	down
MMAR_2108	MMAR_2108	3
yajC	MMAR_2119	3
secD	MMAR_2120	3
secF	MMAR_2121	3	down
MMAR_2122	MMAR_2122	3
MMAR_2138	MMAR_2138	3	up
MMAR_2140	MMAR_2140	3
MMAR_2141	MMAR_2141	3
MMAR_2147	MMAR_2147	3
MMAR_2151	MMAR_2151	3
MMAR_2155	MMAR_2155	3
MMAR_2160	MMAR_2160	3
MMAR_2166	MMAR_2166	3	down
MMAR_2172	MMAR_2172	3	down
MMAR_2179	MMAR_2179	3
lprF	MMAR_2188	3
MMAR_2189	MMAR_2189	3
MMAR_2197	MMAR_2197	3
MMAR_2210	MMAR_2210	3
MMAR_2219	MMAR_2219	3
lprG	MMAR_2220	3
MMAR_2224	MMAR_2224	3
lprH	MMAR_2225	3
MMAR_2236	MMAR_2236	3
secG	MMAR_2246	3	down
MMAR_2261	MMAR_2261	3
MMAR_2262	MMAR_2262	3
MMAR_2263	MMAR_2263	3	down
MMAR_2264	MMAR_2264	3
MMAR_2268	MMAR_2268	3
ctpD	MMAR_2275	3	down
MMAR_2279	MMAR_2279	3
MMAR_2283	MMAR_2283	3
MMAR_2288	MMAR_2288	3	down
MMAR_2293	MMAR_2293	3
MMAR_2294	MMAR_2294	3
MMAR_2301	MMAR_2301	3
MMAR_2304	MMAR_2304	3	down
MMAR_2327	MMAR_2327	3
MMAR_2342	MMAR_2342	3
lspA	MMAR_2361	3
lprL	MMAR_2364	3
MMAR_2380	MMAR_2380	3
MMAR_2382	MMAR_2382	3
MMAR_2388	MMAR_2388	3	down
rocE_1	MMAR_2407	3	up
chaA	MMAR_2409	3
MMAR_2412	MMAR_2412	3
MMAR_2417	MMAR_2417	3
MMAR_2418	MMAR_2418	3	up
MMAR_2422	MMAR_2422	3
MMAR_2427	MMAR_2427	3	down
MMAR_2438	MMAR_2438	3
MMAR_2439	MMAR_2439	3
MMAR_2446	MMAR_2446	3	up
MMAR_2455	MMAR_2455	3
MMAR_2476	MMAR_2476	3
MMAR_2483	MMAR_2483	3	up
MMAR_2485	MMAR_2485	3	up
MMAR_2486	MMAR_2486	3	up
lprJ	MMAR_2495	3	down
MMAR_2515	MMAR_2515	3
MMAR_2523	MMAR_2523	3	down
MMAR_2535	MMAR_2535	3
MMAR_2536	MMAR_2536	3
MMAR_2612	MMAR_2612	3	down
MMAR_2636	MMAR_2636	3
MMAR_2660	MMAR_2660	3	up
MMAR_2664	MMAR_2664	3	up
esxM	MMAR_2674	3	up
esxN	MMAR_2675	3
MMAR_2677	MMAR_2677	3	up
MMAR_2679	MMAR_2679	3
mgtC	MMAR_2687	3	up
MMAR_2696	MMAR_2696	3
secA2	MMAR_2698	3
MMAR_2701	MMAR_2701	3
MMAR_2715	MMAR_2715	3
MMAR_2716	MMAR_2716	3
MMAR_2719	MMAR_2719	3	up
modA	MMAR_2731	3
modB	MMAR_2732	3
modC	MMAR_2736	3
apa	MMAR_2737	3
MMAR_2738	MMAR_2738	3
MMAR_2740	MMAR_2740	3
lppE	MMAR_2769	3
MMAR_2772	MMAR_2772	3
MMAR_2780	MMAR_2780	3
MMAR_2785	MMAR_2785	3
lppD	MMAR_2794	3
nanT	MMAR_2797	3
MMAR_2799	MMAR_2799	3
MMAR_2826	MMAR_2826	3	up
MMAR_2827	MMAR_2827	3	up
MMAR_2839	MMAR_2839	3	up
lprM	MMAR_2886	3	up
MMAR_2888	MMAR_2888	3	up
MMAR_2889	MMAR_2889	3	up
MMAR_2908	MMAR_2908	3	up
betP	MMAR_2913	3
cfp21	MMAR_2934	3
MMAR_2951	MMAR_2951	3	down
MMAR_2961	MMAR_2961	3	up
MMAR_2964	MMAR_2964	3	up
MMAR_2966	MMAR_2966	3
esxR	MMAR_3000	3	up
esxG_1	MMAR_3001	3	up
MMAR_3010	MMAR_3010	3
MMAR_3011	MMAR_3011	3	up
MMAR_3012	MMAR_3012	3	up
MMAR_3013	MMAR_3013	3	up
MMAR_3014	MMAR_3014	3	up
lppI	MMAR_3021	3	down
ppm1B	MMAR_3028	3
ppm1A	MMAR_3029	3
MMAR_3031	MMAR_3031	3
MMAR_3034	MMAR_3034	3
mmpL5_5	MMAR_3048	3	down
mmpS4_1	MMAR_3049	3	down
MMAR_3058	MMAR_3058	3
MMAR_3077	MMAR_3077	3
tatC	MMAR_3079	3
tatA	MMAR_3080	3
MMAR_3089	MMAR_3089	3
MMAR_3091	MMAR_3091	3	up
lppK	MMAR_3092	3
MMAR_3102	MMAR_3102	3
MMAR_3116	MMAR_3116	3	down
lppL	MMAR_3118	3
mmpL4_5	MMAR_3174	3	down
wag31	MMAR_3185	3	down
MMAR_3186	MMAR_3186	3	down
ftsZ	MMAR_3190	3	down
ftsQ	MMAR_3191	3	down
murC	MMAR_3192	3	down
murG	MMAR_3193	3	down
ftsW	MMAR_3194	3
murD	MMAR_3195	3	down
murF	MMAR_3197	3	down
murE	MMAR_3198	3
pbpB	MMAR_3200	3	down
MMAR_3201	MMAR_3201	3	down
MMAR_3204	MMAR_3204	3	up
lppM	MMAR_3206	3
MMAR_3209	MMAR_3209	3
MMAR_3224	MMAR_3224	3
MMAR_3225	MMAR_3225	3
MMAR_3241	MMAR_3241	3
mmpS3	MMAR_3242	3
MMAR_3243	MMAR_3243	3
MMAR_3247	MMAR_3247	3
MMAR_3250	MMAR_3250	3
MMAR_3254	MMAR_3254	3
MMAR_3264	MMAR_3264	3	up
MMAR_3266	MMAR_3266	3	up
MMAR_3283	MMAR_3283	3	up
MMAR_3287	MMAR_3287	3
MMAR_3288	MMAR_3288	3	up
MMAR_3295	MMAR_3295	3	down
MMAR_3297	MMAR_3297	3
MMAR_3310	MMAR_3310	3
MMAR_3346	MMAR_3346	3
lppN	MMAR_3366	3	up
MMAR_3368	MMAR_3368	3
MMAR_3369	MMAR_3369	3
pitB	MMAR_3415	3	up
yjcE	MMAR_3437	3
MMAR_3541	MMAR_3541	3
MMAR_3552	MMAR_3552	3	down
esxK	MMAR_3579	3
esxN_6	MMAR_3580	3	up
mmpL4	MMAR_3609	3	up
uspA	MMAR_3617	3
uspB	MMAR_3618	3
uspC	MMAR_3619	3
rocE	MMAR_3621	3	up
MMAR_3626	MMAR_3626	3
narK1	MMAR_3637	3	up
lppP	MMAR_3638	3
MMAR_3642	MMAR_3642	3	up
MMAR_3652	MMAR_3652	3
esxN_3	MMAR_3653	3
esxP_2	MMAR_3654	3	up
esxN_4	MMAR_3659	3
esxP_3	MMAR_3660	3
esxN_5	MMAR_3662	3
esxP_4	MMAR_3663	3
MMAR_3671	MMAR_3671	3
MMAR_3676	MMAR_3676	3
cfp2	MMAR_3688	3	up
MMAR_3714	MMAR_3714	3
cysA1	MMAR_3715	3
cysW	MMAR_3716	3
cysT	MMAR_3717	3
subI	MMAR_3718	3
MMAR_3719	MMAR_3719	3
mmpL4_1	MMAR_3744	3	up
MMAR_3754	MMAR_3754	3	down
MMAR_3756	MMAR_3756	3	down
MMAR_3770	MMAR_3770	3
rpfE	MMAR_3776	3
MMAR_3804	MMAR_3804	3
MMAR_3806	MMAR_3806	3
tig	MMAR_3809	3	down
dctA	MMAR_3814	3	up
MMAR_3825	MMAR_3825	3	up
MMAR_3830	MMAR_3830	3	down
MMAR_3854	MMAR_3854	3
MMAR_3855	MMAR_3855	3
lppS	MMAR_3872	3
MMAR_3954	MMAR_3954	3	up
MMAR_3955	MMAR_3955	3	down
MMAR_3970	MMAR_3970	3	up
MMAR_3977	MMAR_3977	3	up
MMAR_3994	MMAR_3994	3
MMAR_3995	MMAR_3995	3
MMAR_4036	MMAR_4036	3
MMAR_4037	MMAR_4037	3
lprD	MMAR_4038	3
MMAR_4039	MMAR_4039	3
lprM_1	MMAR_4055	3	down
murI	MMAR_4058	3
MMAR_4059	MMAR_4059	3
murA	MMAR_4083	3
MMAR_4085	MMAR_4085	3	down
MMAR_4094	MMAR_4094	3	down
rfe	MMAR_4095	3
MMAR_4121	MMAR_4121	3	up
oppB	MMAR_4136	3	down
oppC	MMAR_4137	3	down
oppD	MMAR_4138	3	down
oppA	MMAR_4139	3	down
lprC	MMAR_4145	3	down
lprB	MMAR_4146	3
MMAR_4147	MMAR_4147	3
MMAR_4148	MMAR_4148	3
MMAR_4150	MMAR_4150	3	up
MMAR_4151	MMAR_4151	3
lprA	MMAR_4152	3
MMAR_4153	MMAR_4153	3
MMAR_4182	MMAR_4182	3
lprE	MMAR_4190	3	down
MMAR_4192	MMAR_4192	3
MMAR_4193	MMAR_4193	3
lpqZ	MMAR_4196	3	down
corA	MMAR_4199	3
sugC	MMAR_4203	3
sugB	MMAR_4204	3
sugA	MMAR_4205	3
lpqY	MMAR_4206	3
MMAR_4207	MMAR_4207	3
MMAR_4208	MMAR_4208	3
MMAR_4210	MMAR_4210	3	down
MMAR_4211	MMAR_4211	3
tatB	MMAR_4213	3
MMAR_4220	MMAR_4220	3
MMAR_4221	MMAR_4221	3
MMAR_4222	MMAR_4222	3
MMAR_4238	MMAR_4238	3	up
narK3_3	MMAR_4257	3	up
narK3_4	MMAR_4265	3	up
narK3_1	MMAR_4267	3	up
MMAR_4277	MMAR_4277	3
lpqW	MMAR_4288	3
MMAR_4292	MMAR_4292	3
mmpL13	MMAR_4305	3
MMAR_4311	MMAR_4311	3
MMAR_4314	MMAR_4314	3
MMAR_4329	MMAR_4329	3	up
MMAR_4345	MMAR_4345	3	up
ispH	MMAR_4355	3	up
MMAR_4364	MMAR_4364	3
MMAR_4369	MMAR_4369	3	down
uppS	MMAR_4380	3
MMAR_4386	MMAR_4386	3
MMAR_4392	MMAR_4392	3
MMAR_4394	MMAR_4394	3
lpqV	MMAR_4402	3
MMAR_4429	MMAR_4429	3
esxP	MMAR_4453	3
esxN_1	MMAR_4454	3
MMAR_4461	MMAR_4461	3
lpqU	MMAR_4463	3
glmU	MMAR_4467	3
lpqT	MMAR_4470	3	down
rpfB	MMAR_4479	3
tatD	MMAR_4480	3
MMAR_4491	MMAR_4491	3
MMAR_4518	MMAR_4518	3
mscL	MMAR_4525	3
MMAR_4544	MMAR_4544	3
MMAR_4545	MMAR_4545	3
pstS2	MMAR_4576	3
pstA1	MMAR_4578	3
pstC2	MMAR_4579	3	down
phoS2	MMAR_4580	3
mntH	MMAR_4584	3
MMAR_4616	MMAR_4616	3
ctpE	MMAR_4622	3
MMAR_4623	MMAR_4623	3
ompA	MMAR_4637	3
MMAR_4644	MMAR_4644	3
MMAR_4650	MMAR_4650	3
MMAR_4653	MMAR_4653	3
MMAR_4656	MMAR_4656	3
MMAR_4657	MMAR_4657	3
MMAR_4662	MMAR_4662	3
rpfA	MMAR_4665	3	down
MMAR_4686	MMAR_4686	3
MMAR_4703	MMAR_4703	3
MMAR_4767	MMAR_4767	3	up
lpqS	MMAR_4769	3
MMAR_4785	MMAR_4785	3
lpqR	MMAR_4800	3
ansP1	MMAR_4815	3	up
phoY2	MMAR_4859	3
phoT	MMAR_4860	3
pstC2_1	MMAR_4862	3
MMAR_4866	MMAR_4866	3
ctpV	MMAR_4876	3
MMAR_4877	MMAR_4877	3
cpsY	MMAR_4885	3	up
MMAR_4905	MMAR_4905	3	up
MMAR_4910	MMAR_4910	3	up
MMAR_4919	MMAR_4919	3	down
MMAR_4961	MMAR_4961	3
MMAR_4964	MMAR_4964	3	down
MMAR_4965	MMAR_4965	3	down
lprN	MMAR_4983	3	down
MMAR_5011	MMAR_5011	3
MMAR_5012	MMAR_5012	3
dsbF	MMAR_5057	3	down
lppH	MMAR_5074	3
arsB2	MMAR_5078	3
lpqE	MMAR_5084	3	down
MMAR_5087	MMAR_5087	3	down
lpqF	MMAR_5092	3
ppm1_2	MMAR_5093	3
MMAR_5108	MMAR_5108	3
ftsH	MMAR_5113	3
esxN_2	MMAR_5119	3	down
esxP_1	MMAR_5120	3	down
lpqG	MMAR_5123	3
mesJ	MMAR_5125	3
MMAR_5129	MMAR_5129	3	down
MMAR_5130	MMAR_5130	3
MMAR_5132	MMAR_5132	3	down
MMAR_5134	MMAR_5134	3	up
MMAR_5137	MMAR_5137	3
MMAR_5145	MMAR_5145	3	up
MMAR_5146	MMAR_5146	3	up
dppD	MMAR_5151	3
dppC	MMAR_5152	3
dppB	MMAR_5153	3
dppA	MMAR_5154	3
MMAR_5157	MMAR_5157	3
MMAR_5163	MMAR_5163	3	down
MMAR_5168	MMAR_5168	3
MMAR_5169	MMAR_5169	3
ponA2	MMAR_5171	3
MMAR_5199	MMAR_5199	3
MMAR_5200	MMAR_5200	3
MMAR_5203	MMAR_5203	3	down
MMAR_5204	MMAR_5204	3
MMAR_5205	MMAR_5205	3
MMAR_5223	MMAR_5223	3
MMAR_5242	MMAR_5242	3	down
cut5	MMAR_5251	3
MMAR_5303	MMAR_5303	3	up
lpqH	MMAR_5315	3
MMAR_5334	MMAR_5334	3
rfbE	MMAR_5336	3	down
MMAR_5337	MMAR_5337	3	down
rfbD	MMAR_5338	3
MMAR_5351	MMAR_5351	3	down
MMAR_5354	MMAR_5354	3
embC	MMAR_5355	3	down
embA	MMAR_5356	3	down
embB	MMAR_5357	3	down
MMAR_5366	MMAR_5366	3
MMAR_5369	MMAR_5369	3
MMAR_5370	MMAR_5370	3	down
MMAR_5371	MMAR_5371	3	down
glfT	MMAR_5372	3	down
glf	MMAR_5373	3
erp	MMAR_5374	3	down
MMAR_5387	MMAR_5387	3
MMAR_5395	MMAR_5395	3
MMAR_5398	MMAR_5398	3
mpt64	MMAR_5409	3
MMAR_5444	MMAR_5444	3
MMAR_5445	MMAR_5445	3
esxB	MMAR_5449	3
esxA	MMAR_5450	3
MMAR_5452	MMAR_5452	3
MMAR_5458	MMAR_5458	3	down
esxE	MMAR_5465	3
esxF	MMAR_5466	3
MMAR_5474	MMAR_5474	3
parB	MMAR_5481	3	down
parA	MMAR_5482	3	down
MMAR_5485	MMAR_5485	3
MMAR_1197	MMAR_1197	5	up
MMAR_1213	MMAR_1213	5	up
MMAR_5541	MMAR_5541	5
MMAR_1408	MMAR_1408	5	up
MMAR_1455	MMAR_1455	5	up
MMAR_1456	MMAR_1456	5
MMAR_1523	MMAR_1523	5	up
xerC	MMAR_1817	5
MMAR_2226	MMAR_2226	5
xerD	MMAR_2506	5	down
MMAR_2531	MMAR_2531	5
MMAR_2532	MMAR_2532	5	up
MMAR_2547	MMAR_2547	5
MMAR_2548	MMAR_2548	5	up
MMAR_3121	MMAR_3121	5
MMAR_5187	MMAR_5187	5	up
MMAR_0183	MMAR_0183	6	up
MMAR_0185	MMAR_0185	6
MMAR_0186	MMAR_0186	6	up
MMAR_0191	MMAR_0191	6	up
MMAR_0261	MMAR_0261	6	up
MMAR_0299	MMAR_0299	6
MMAR_0370	MMAR_0370	6
MMAR_0371	MMAR_0371	6	up
MMAR_0372	MMAR_0372	6	up
MMAR_0384	MMAR_0384	6	up
MMAR_0478	MMAR_0478	6	up
MMAR_5555	MMAR_5555	6
MMAR_0492	MMAR_0492	6	up
MMAR_0538	MMAR_0538	6	up
MMAR_0544	MMAR_0544	6	down
MMAR_0545	MMAR_0545	6	down
MMAR_0572	MMAR_0572	6	up
MMAR_0607	MMAR_0607	6	up
MMAR_0608	MMAR_0608	6	up
MMAR_0625	MMAR_0625	6	down
MMAR_0641	MMAR_0641	6	up
MMAR_0642	MMAR_0642	6	up
MMAR_0755	MMAR_0755	6
MMAR_0761	MMAR_0761	6
MMAR_0837	MMAR_0837	6	up
MMAR_0926	MMAR_0926	6
MMAR_0932	MMAR_0932	6	up
MMAR_0943	MMAR_0943	6	up
MMAR_0989	MMAR_0989	6	up
MMAR_1027	MMAR_1027	6	up
MMAR_1028	MMAR_1028	6	up
MMAR_1129	MMAR_1129	6
MMAR_1130	MMAR_1130	6	up
MMAR_1139	MMAR_1139	6
MMAR_1161	MMAR_1161	6	up
MMAR_1162	MMAR_1162	6	up
MMAR_1195	MMAR_1195	6
MMAR_1199	MMAR_1199	6	up
MMAR_1207	MMAR_1207	6
MMAR_1208	MMAR_1208	6
MMAR_1296	MMAR_1296	6
MMAR_1297	MMAR_1297	6	up
MMAR_1391	MMAR_1391	6	up
MMAR_1402	MMAR_1402	6
MMAR_1418	MMAR_1418	6	up
MMAR_1442	MMAR_1442	6	up
MMAR_1449	MMAR_1449	6
MMAR_1461	MMAR_1461	6
MMAR_1469	MMAR_1469	6
MMAR_1513	MMAR_1513	6	up
MMAR_1514	MMAR_1514	6	down
MMAR_1538	MMAR_1538	6
MMAR_1550	MMAR_1550	6	up
MMAR_1594	MMAR_1594	6	up
MMAR_1639	MMAR_1639	6	up
MMAR_1829	MMAR_1829	6
MMAR_1849	MMAR_1849	6	up
MMAR_1850	MMAR_1850	6	up
MMAR_1851	MMAR_1851	6	up
MMAR_1904	MMAR_1904	6	up
MMAR_1905	MMAR_1905	6	up
MMAR_1947	MMAR_1947	6	up
MMAR_1949	MMAR_1949	6	up
MMAR_1950	MMAR_1950	6	up
MMAR_2033	MMAR_2033	6	up
MMAR_2053	MMAR_2053	6	up
MMAR_2067	MMAR_2067	6
MMAR_2097	MMAR_2097	6	up
MMAR_2100	MMAR_2100	6	up
MMAR_2102	MMAR_2102	6	up
MMAR_2112	MMAR_2112	6
MMAR_2113	MMAR_2113	6
MMAR_2116	MMAR_2116	6	up
MMAR_2235	MMAR_2235	6
MMAR_2248	MMAR_2248	6	up
MMAR_2274	MMAR_2274	6	up
MMAR_2453	MMAR_2453	6
MMAR_2481	MMAR_2481	6	up
MMAR_2490	MMAR_2490	6
MMAR_2492	MMAR_2492	6	up
MMAR_2516	MMAR_2516	6	up
MMAR_2534	MMAR_2534	6	up
MMAR_2596	MMAR_2596	6	up
MMAR_2645	MMAR_2645	6
MMAR_2656	MMAR_2656	6	up
MMAR_2670	MMAR_2670	6	up
MMAR_2673	MMAR_2673	6	up
MMAR_2683	MMAR_2683	6	up
MMAR_2684	MMAR_2684	6	up
MMAR_2685	MMAR_2685	6	up
MMAR_2695	MMAR_2695	6	up
MMAR_2709	MMAR_2709	6	up
MMAR_2795	MMAR_2795	6
MMAR_2822	MMAR_2822	6
MMAR_2933	MMAR_2933	6
MMAR_2944	MMAR_2944	6	up
MMAR_2948	MMAR_2948	6	up
MMAR_2969	MMAR_2969	6	up
MMAR_2970	MMAR_2970	6	up
MMAR_3003	MMAR_3003	6	up
MMAR_3005	MMAR_3005	6	up
MMAR_3006	MMAR_3006	6
MMAR_3008	MMAR_3008	6
MMAR_3105	MMAR_3105	6
MMAR_3106	MMAR_3106	6	up
MMAR_3199	MMAR_3199	6	up
MMAR_3290	MMAR_3290	6
MMAR_3316	MMAR_3316	6
MMAR_3326	MMAR_3326	6
MMAR_3400	MMAR_3400	6	up
MMAR_3424	MMAR_3424	6	up
MMAR_3427	MMAR_3427	6
MMAR_3443	MMAR_3443	6	up
MMAR_3444	MMAR_3444	6	up
MMAR_3465	MMAR_3465	6
MMAR_3466	MMAR_3466	6	up
MMAR_3570	MMAR_3570	6
MMAR_3581	MMAR_3581	6	up
MMAR_3661	MMAR_3661	6
MMAR_3664	MMAR_3664	6
MMAR_3665	MMAR_3665	6
MMAR_3666	MMAR_3666	6
MMAR_3728	MMAR_3728	6	up
MMAR_3729	MMAR_3729	6
MMAR_3758	MMAR_3758	6	up
MMAR_3763	MMAR_3763	6	up
MMAR_3816	MMAR_3816	6	up
MMAR_3875	MMAR_3875	6
MMAR_3990	MMAR_3990	6	up
MMAR_4109	MMAR_4109	6
MMAR_4116	MMAR_4116	6
MMAR_4127	MMAR_4127	6	up
MMAR_4149	MMAR_4149	6	up
MMAR_4186	MMAR_4186	6	up
MMAR_4187	MMAR_4187	6	up
MMAR_4218	MMAR_4218	6	up
MMAR_4223	MMAR_4223	6
MMAR_4224	MMAR_4224	6
MMAR_4240	MMAR_4240	6	up
MMAR_4241	MMAR_4241	6	up
MMAR_4270	MMAR_4270	6	up
MMAR_4280	MMAR_4280	6
MMAR_4316	MMAR_4316	6
MMAR_4319	MMAR_4319	6
MMAR_4320	MMAR_4320	6	up
MMAR_4324	MMAR_4324	6	up
MMAR_4346	MMAR_4346	6	up
MMAR_4362	MMAR_4362	6	up
MMAR_4377	MMAR_4377	6	up
MMAR_4398	MMAR_4398	6	up
MMAR_4399	MMAR_4399	6	up
MMAR_4407	MMAR_4407	6	up
MMAR_4451	MMAR_4451	6	up
MMAR_4452	MMAR_4452	6	up
MMAR_4475	MMAR_4475	6
MMAR_4537	MMAR_4537	6
MMAR_4548	MMAR_4548	6	up
MMAR_4554	MMAR_4554	6	up
MMAR_4560	MMAR_4560	6
MMAR_4561	MMAR_4561	6
MMAR_4562	MMAR_4562	6
MMAR_4571	MMAR_4571	6
MMAR_4602	MMAR_4602	6	up
MMAR_4611	MMAR_4611	6
MMAR_4612	MMAR_4612	6
MMAR_4621	MMAR_4621	6	up
MMAR_4735	MMAR_4735	6
MMAR_4786	MMAR_4786	6
MMAR_4953	MMAR_4953	6
MMAR_4995	MMAR_4995	6
MMAR_4999	MMAR_4999	6
MMAR_5013	MMAR_5013	6	up
MMAR_5044	MMAR_5044	6
MMAR_5047	MMAR_5047	6	down
MMAR_5099	MMAR_5099	6	up
MMAR_5118	MMAR_5118	6
MMAR_5121	MMAR_5121	6	up
MMAR_5122	MMAR_5122	6	up
MMAR_5135	MMAR_5135	6	up
MMAR_5207	MMAR_5207	6
MMAR_5258	MMAR_5258	6
MMAR_5286	MMAR_5286	6	up
MMAR_5294	MMAR_5294	6	up
MMAR_5307	MMAR_5307	6	up
MMAR_5308	MMAR_5308	6	up
MMAR_5321	MMAR_5321	6
MMAR_5322	MMAR_5322	6	up
MMAR_5331	MMAR_5331	6	up
MMAR_5339	MMAR_5339	6
MMAR_5344	MMAR_5344	6	up
MMAR_5417	MMAR_5417	6	up
MMAR_5447	MMAR_5447	6
MMAR_5448	MMAR_5448	6
trpG	MMAR_0015	7
MMAR_0063	MMAR_0063	7
ino1	MMAR_0065	7
celA	MMAR_0107	7
MMAR_0110	MMAR_0110	7	down
dhaA_1	MMAR_0112	7	up
MMAR_0121	MMAR_0121	7
adhD_1	MMAR_0127	7	up
MMAR_0148	MMAR_0148	7
icd2	MMAR_0158	7
sdaA	MMAR_0207	7
gcvB_1	MMAR_0211	7	up
MMAR_0223	MMAR_0223	7	up
MMAR_0244	MMAR_0244	7
mtn	MMAR_0251	7
MMAR_0260	MMAR_0260	7
dxs2	MMAR_0276	7	up
plcB_3	MMAR_0284	7
lipJ	MMAR_0286	7	up
MMAR_0312	MMAR_0312	7	down
oxcA	MMAR_0318	7	up
pepA	MMAR_0324	7
MMAR_0330	MMAR_0330	7
MMAR_0332	MMAR_0332	7
cyp138A3	MMAR_0346	7
msrA	MMAR_0347	7
MMAR_0349	MMAR_0349	7
MMAR_0359	MMAR_0359	7
MMAR_0360	MMAR_0360	7	down
MMAR_0361	MMAR_0361	7	down
pntAa	MMAR_0377	7
pntAb	MMAR_0378	7	down
pntB	MMAR_0379	7
MMAR_0388	MMAR_0388	7
adhE	MMAR_0405	7
MMAR_0427	MMAR_0427	7
bglS	MMAR_0430	7
ilvD	MMAR_0432	7
MMAR_0437	MMAR_0437	7
MMAR_0438	MMAR_0438	7
MMAR_0448	MMAR_0448	7
pckA	MMAR_0451	7
MMAR_0456	MMAR_0456	7
lipC	MMAR_0463	7
MMAR_0472	MMAR_0472	7	up
MMAR_0473	MMAR_0473	7
MMAR_0477	MMAR_0477	7
gabD1	MMAR_0490	7	down
glpQ2	MMAR_0494	7	up
MMAR_0502	MMAR_0502	7	down
MMAR_0506	MMAR_0506	7
sdhB_1	MMAR_0510	7	down
MMAR_0512	MMAR_0512	7
nirB	MMAR_0516	7	up
nirD	MMAR_0517	7	up
mycP3	MMAR_0550	7	down
tam	MMAR_0553	7
MMAR_0554	MMAR_0554	7
MMAR_0555	MMAR_0555	7
MMAR_0567	MMAR_0567	7
MMAR_0568	MMAR_0568	7
pcp	MMAR_0598	7
dcd	MMAR_0600	7	down
udgA	MMAR_0603	7	up
rmlA	MMAR_0606	7
aspC	MMAR_0610	7
MMAR_0611	MMAR_0611	7
coxS_3	MMAR_0621	7	up
MMAR_0644	MMAR_0644	7
pyrE	MMAR_0649	7
MMAR_0651	MMAR_0651	7
coxM	MMAR_0655	7	up
coxS	MMAR_0656	7	up
coxL	MMAR_0657	7	up
MMAR_0660	MMAR_0660	7
MMAR_0661	MMAR_0661	7
fba	MMAR_0669	7
MMAR_0676	MMAR_0676	7	up
purA	MMAR_0680	7
purT	MMAR_0686	7
metZ	MMAR_0688	7	down
ndh_1	MMAR_0689	7
fgd1	MMAR_0709	7
pta	MMAR_0710	7	down
ackA	MMAR_0711	7
thiE	MMAR_0717	7
thiO	MMAR_0718	7
thiS	MMAR_0719	7
thiG	MMAR_0720	7
thiD	MMAR_0734	7	down
thiC	MMAR_0735	7
moeA2	MMAR_0756	7
MMAR_0757	MMAR_0757	7
MMAR_0779	MMAR_0779	7	up
putA_1	MMAR_0780	7
lpd	MMAR_0785	7	down
icl	MMAR_0792	7	up
deoC	MMAR_0803	7
MMAR_0805	MMAR_0805	7
MMAR_0810	MMAR_0810	7
MMAR_0812	MMAR_0812	7
MMAR_0817	MMAR_0817	7
proC	MMAR_0826	7
galE2	MMAR_0829	7
serB1	MMAR_0833	7
hemA	MMAR_0842	7
hemC	MMAR_0843	7
hemD	MMAR_0844	7
hemB	MMAR_0845	7	down
MMAR_0854	MMAR_0854	7
hemL	MMAR_0870	7
MMAR_0872	MMAR_0872	7
ccsA	MMAR_0873	7
ccsB	MMAR_0875	7
menA	MMAR_0880	7
pnp	MMAR_0881	7
galE3	MMAR_0882	7
MMAR_0885	MMAR_0885	7
menE	MMAR_0888	7	down
MMAR_0894	MMAR_0894	7
menB	MMAR_0895	7
menC	MMAR_0899	7
menD	MMAR_0901	7
MMAR_0910	MMAR_0910	7
grcC1	MMAR_0911	7
sulP	MMAR_0913	7
sulP_1	MMAR_0914	7
MMAR_0917	MMAR_0917	7	down
MMAR_0934	MMAR_0934	7
atsA_1	MMAR_0936	7
cyp135B4	MMAR_0938	7	up
MMAR_0939	MMAR_0939	7	up
galT	MMAR_0940	7
galK	MMAR_0941	7
MMAR_0969	MMAR_0969	7
lipG1	MMAR_0981	7
lipG2	MMAR_0983	7
amiD	MMAR_0984	7	down
MMAR_0985	MMAR_0985	7
MMAR_0987	MMAR_0987	7
MMAR_0993	MMAR_0993	7	up
MMAR_0997	MMAR_0997	7
MMAR_1016	MMAR_1016	7
MMAR_1017	MMAR_1017	7
pqqE	MMAR_1021	7
lldD1	MMAR_1022	7
MMAR_1024	MMAR_1024	7
MMAR_1025	MMAR_1025	7
atsA	MMAR_1041	7
fucA	MMAR_1064	7
serA2	MMAR_1065	7
xylB	MMAR_1066	7
adk	MMAR_1071	7	down
mapA	MMAR_1072	7	down
mmsB	MMAR_1077	7	up
mmsA	MMAR_1079	7	up
rmlC	MMAR_1081	7	down
rmlB	MMAR_1082	7
mycP4	MMAR_1100	7	up
glmS	MMAR_1114	7
gadB	MMAR_1118	7
alr	MMAR_1119	7
gcp	MMAR_1124	7
guaB2	MMAR_1137	7
guaB3	MMAR_1138	7
tauD	MMAR_1141	7	up
MMAR_1143	MMAR_1143	7
MMAR_1144	MMAR_1144	7
guaA	MMAR_1148	7
iunH	MMAR_1152	7	up
MMAR_1155	MMAR_1155	7
MMAR_1160	MMAR_1160	7
MMAR_1175	MMAR_1175	7
folD	MMAR_1176	7
MMAR_1179	MMAR_1179	7	down
MMAR_1183	MMAR_1183	7
metC	MMAR_1185	7
icd1	MMAR_1186	7
sdhB	MMAR_1200	7
sdhA	MMAR_1201	7
sdhD	MMAR_1202	7
sdhC	MMAR_1203	7
cdd	MMAR_1204	7
deoA	MMAR_1205	7
add	MMAR_1206	7	down
upp	MMAR_1217	7
pmmB	MMAR_1218	7
deoD	MMAR_1219	7
amiB1	MMAR_1220	7
amiA1	MMAR_1221	7
lpdA	MMAR_1224	7
glpD2	MMAR_1225	7
atsB	MMAR_1232	7
pcd	MMAR_1240	7
lat	MMAR_1243	7	up
sseA	MMAR_1253	7
birA	MMAR_1257	7
purK	MMAR_1260	7	down
purE	MMAR_1261	7	down
sulP_2	MMAR_1266	7	down
rmlD	MMAR_1275	7
manB	MMAR_1285	7	down
fbiB	MMAR_1280	7	down
fbiA	MMAR_1281	7
manA	MMAR_1287	7
rubA	MMAR_1292	7
rubB	MMAR_1293	7
sahH	MMAR_1295	7
tmk	MMAR_1298	7
MMAR_1314	MMAR_1314	7
aroA	MMAR_1320	7
MMAR_1333	MMAR_1333	7	down
MMAR_1341	MMAR_1341	7
entC	MMAR_1342	7
gpm2	MMAR_1343	7
moeB1	MMAR_1352	7
lipV	MMAR_1355	7
nudC	MMAR_1361	7
MMAR_1363	MMAR_1363	7
gltA1	MMAR_1381	7	up
aofH	MMAR_1389	7	up
nuoN	MMAR_1470	7	down
nuoM	MMAR_1471	7	down
nuoL	MMAR_1472	7	down
nuoK	MMAR_1473	7	down
nuoJ	MMAR_1474	7	down
nuoI	MMAR_1475	7	down
nuoH	MMAR_1476	7	down
nuoG	MMAR_1477	7	down
nuoF	MMAR_1478	7	down
nuoE	MMAR_1479	7	down
nuoD	MMAR_1480	7	down
nuoC	MMAR_1481	7	down
nuoB	MMAR_1482	7	down
nuoA	MMAR_1483	7	down
plcB_2	MMAR_1485	7	up
MMAR_1506	MMAR_1506	7	up
MMAR_1511	MMAR_1511	7
fprA_1	MMAR_1526	7
MMAR_1557	MMAR_1557	7	up
miaA_1	MMAR_1561	7	up
MMAR_1577	MMAR_1577	7
MMAR_1580	MMAR_1580	7	up
pgmA	MMAR_1591	7
MMAR_1608	MMAR_1608	7
MMAR_1624	MMAR_1624	7	up
MMAR_1627	MMAR_1627	7	up
cyp136A2	MMAR_1634	7
MMAR_1636	MMAR_1636	7
MMAR_1644	MMAR_1644	7
adh	MMAR_1649	7
ctaD	MMAR_1651	7
serB2	MMAR_1652	7
MMAR_1654	MMAR_1654	7
MMAR_1655	MMAR_1655	7
hycD	MMAR_1656	7
hycP	MMAR_1657	7
hycQ	MMAR_1658	7
hycE	MMAR_1659	7
MMAR_1668	MMAR_1668	7
MMAR_1681	MMAR_1681	7	down
fixA	MMAR_1684	7	down
fixB	MMAR_1685	7	down
iscS	MMAR_1689	7
MMAR_1693	MMAR_1693	7	up
pfkA	MMAR_1703	7	up
MMAR_1705	MMAR_1705	7
ilvB1	MMAR_1710	7
ilvC	MMAR_1712	7
MMAR_1714	MMAR_1714	7
serA1	MMAR_1715	7	down
leuB	MMAR_1716	7	down
MMAR_1718	MMAR_1718	7	down
leuC	MMAR_1726	7
leuD	MMAR_1727	7	down
ppk	MMAR_1730	7
thiL	MMAR_1735	7
MMAR_1744	MMAR_1744	7
lipN	MMAR_1746	7
pca	MMAR_1749	7
MMAR_1750	MMAR_1750	7	down
purU	MMAR_1753	7	down
MMAR_1755	MMAR_1755	7
MMAR_1758	MMAR_1758	7
MMAR_1766	MMAR_1766	7	down
glnD	MMAR_1789	7	up
MMAR_1795	MMAR_1795	7
fdhD	MMAR_1811	7
viuB	MMAR_1815	7	down
amiC	MMAR_1821	7
pyrH	MMAR_1826	7	down
dipZ	MMAR_1835	7	up
dxr	MMAR_1836	7
mapB	MMAR_1842	7
MMAR_1844	MMAR_1844	7
aroG_1	MMAR_1854	7
mtr	MMAR_1875	7
mqo	MMAR_1881	7
MMAR_1883	MMAR_1883	7
cobO	MMAR_1884	7
cobB	MMAR_1885	7
cysG	MMAR_1886	7	down
MMAR_1910	MMAR_1910	7
ribF	MMAR_1921	7
pepR	MMAR_1926	7	down
MMAR_1927	MMAR_1927	7
ald	MMAR_1928	7	up
MMAR_1933	MMAR_1933	7
dapB	MMAR_1938	7
MMAR_1952	MMAR_1952	7
MMAR_1955	MMAR_1955	7
thyA	MMAR_1956	7
dfrA	MMAR_1957	7	down
thyX	MMAR_1961	7
dapA	MMAR_1962	7
MMAR_1965	MMAR_1965	7	down
MMAR_1974	MMAR_1974	7
miaA	MMAR_1986	7
dapF	MMAR_1987	7
hflX	MMAR_1988	7	up
MMAR_1997	MMAR_1997	7	up
sthA	MMAR_2000	7	up
ppgK	MMAR_2012	7	down
dut	MMAR_2017	7
dxs1	MMAR_2032	7
hemE	MMAR_2038	7
hemY	MMAR_2039	7
MMAR_2044	MMAR_2044	7
ribD	MMAR_2045	7
clpC2	MMAR_2048	7	up
MMAR_2078	MMAR_2078	7
fdxA_1	MMAR_2080	7
snzP	MMAR_2094	7
snoP	MMAR_2096	7	down
speE	MMAR_2104	7
gabT	MMAR_2118	7
apt	MMAR_2123	7
relA	MMAR_2124	7
aroE	MMAR_2173	7	down
aroF	MMAR_2175	7
aroK	MMAR_2176	7	down
aroB	MMAR_2177	7	down
aroD	MMAR_2178	7	down
pepQ	MMAR_2180	7
MMAR_2184	MMAR_2184	7
MMAR_2191	MMAR_2191	7
MMAR_2192	MMAR_2192	7
MMAR_2193	MMAR_2193	7	up
pyrB	MMAR_2195	7
pyrC	MMAR_2196	7
carA	MMAR_2198	7	down
carB	MMAR_2199	7	down
pyrF	MMAR_2200	7
gmk	MMAR_2202	7	down
dfp	MMAR_2204	7
metK	MMAR_2205	7
MMAR_2207	MMAR_2207	7
lipH	MMAR_2208	7
lipI	MMAR_2209	7
MMAR_2212	MMAR_2212	7	up
MMAR_2214	MMAR_2214	7	up
rpe	MMAR_2217	7
ribG	MMAR_2218	7
ribC	MMAR_2221	7
ribA2	MMAR_2222	7
ribH	MMAR_2223	7
lipO	MMAR_2232	7
MMAR_2237	MMAR_2237	7
gap	MMAR_2239	7
pgk	MMAR_2240	7
devB	MMAR_2250	7
opcA	MMAR_2251	7
zwf2	MMAR_2252	7
tal	MMAR_2253	7
tkt	MMAR_2254	7
ctaB	MMAR_2255	7	down
qor	MMAR_2259	7
csd	MMAR_2269	7
MMAR_2270	MMAR_2270	7
trxA	MMAR_2276	7
trxB1	MMAR_2277	7	up
acn	MMAR_2282	7
lipL	MMAR_2305	7
losA	MMAR_2313	7
MMAR_2353	MMAR_2353	7
ansA	MMAR_2360	7
glbN	MMAR_2365	7	up
ilvA	MMAR_2374	7
bioA	MMAR_2383	7	down
bioF1	MMAR_2384	7
bioD	MMAR_2385	7	down
bioB	MMAR_2387	7	down
nadA	MMAR_2391	7
nadB	MMAR_2392	7
nadC	MMAR_2393	7
hisD	MMAR_2395	7
hisC1	MMAR_2396	7
hisB	MMAR_2397	7
hisH	MMAR_2398	7
hisA	MMAR_2399	7
impA	MMAR_2400	7
hisF	MMAR_2401	7
hisI	MMAR_2402	7
trpE	MMAR_2411	7	down
trpC	MMAR_2413	7	down
trpB	MMAR_2414	7	down
trpA	MMAR_2415	7	down
pykA	MMAR_2420	7
cydC	MMAR_2423	7	up
cydD	MMAR_2424	7
cydB	MMAR_2425	7
cydA	MMAR_2426	7
cya	MMAR_2428	7
coaE	MMAR_2434	7	down
argC	MMAR_2462	7
argJ	MMAR_2463	7
argB	MMAR_2464	7
argD	MMAR_2465	7
argF	MMAR_2466	7
argG	MMAR_2468	7
argH	MMAR_2469	7
cyp139A3	MMAR_2475	7
MMAR_2497	MMAR_2497	7	down
ppnK	MMAR_2500	7
pyrG	MMAR_2504	7
MMAR_2507	MMAR_2507	7
cmk	MMAR_2527	7	down
engA	MMAR_2528	7	down
gabD2	MMAR_2571	7
MMAR_2627	MMAR_2627	7	down
cyp143A3	MMAR_2631	7	up
trxB1_1	MMAR_2641	7	up
MMAR_2648	MMAR_2648	7	down
cyp144A4	MMAR_2654	7
malQ	MMAR_2663	7	up
cyp143A4	MMAR_2666	7
MMAR_2667	MMAR_2667	7
mycP5	MMAR_2678	7
MMAR_2688	MMAR_2688	7
MMAR_2694	MMAR_2694	7
ilvG	MMAR_2697	7
gcvH	MMAR_2703	7
gcvB	MMAR_2708	7
MMAR_2710	MMAR_2710	7
MMAR_2711	MMAR_2711	7	up
glcB	MMAR_2713	7
guaB1	MMAR_2717	7
gnd1	MMAR_2718	7
ureA	MMAR_2722	7	up
ureB	MMAR_2723	7	up
ureC	MMAR_2724	7	up
ureF	MMAR_2725	7
ureG	MMAR_2726	7
ureD	MMAR_2727	7
ndh	MMAR_2728	7
MMAR_2729	MMAR_2729	7
MMAR_2730	MMAR_2730	7
adhA	MMAR_2739	7
MMAR_2743	MMAR_2743	7
lldD2	MMAR_2752	7
bfrA	MMAR_2761	7
glnA3	MMAR_2763	7	down
cyp140A5	MMAR_2768	7	up
MMAR_2770	MMAR_2770	7
cyp125A6	MMAR_2783	7	up
MMAR_2790	MMAR_2790	7
aao	MMAR_2801	7
MMAR_2813	MMAR_2813	7	up
aceAb	MMAR_2821	7
lipD	MMAR_2828	7
MMAR_2836	MMAR_2836	7
MMAR_2849	MMAR_2849	7
MMAR_2864	MMAR_2864	7	up
MMAR_2865	MMAR_2865	7	up
MMAR_2867	MMAR_2867	7
ribA1	MMAR_2868	7	up
MMAR_2869	MMAR_2869	7
MMAR_2902	MMAR_2902	7
MMAR_2918	MMAR_2918	7
MMAR_2963	MMAR_2963	7	up
cyp135B6	MMAR_2978	7
fdxA_2	MMAR_2994	7	down
pncA	MMAR_3016	7
lipT	MMAR_3020	7
cobN	MMAR_3037	7
MMAR_3044	MMAR_3044	7
cobH	MMAR_3045	7
cobI	MMAR_3046	7
blaC	MMAR_3050	7
cobK	MMAR_3052	7	up
cobM	MMAR_3053	7
cobL	MMAR_3054	7
MMAR_3055	MMAR_3055	7
pepE	MMAR_3075	7
prcA	MMAR_3084	7	down
prcB	MMAR_3085	7	down
MMAR_3094	MMAR_3094	7
hisG	MMAR_3103	7	down
hisE	MMAR_3104	7	down
MMAR_3109	MMAR_3109	7
mshC	MMAR_3110	7
cysQ	MMAR_3112	7	up
pyrD	MMAR_3120	7
MMAR_3123	MMAR_3123	7	down
MMAR_3138	MMAR_3138	7
MMAR_3150	MMAR_3150	7
MMAR_3163	MMAR_3163	7
MMAR_3170	MMAR_3170	7
panD_2	MMAR_3177	7
aroG	MMAR_3222	7
trpD	MMAR_3236	7
ctaE	MMAR_3237	7
qcrC	MMAR_3238	7
qcrA	MMAR_3239	7
qcrB	MMAR_3240	7
ctaC	MMAR_3244	7	down
asnB	MMAR_3245	7
cbhK	MMAR_3246	7	up
cobT	MMAR_3252	7
cobS	MMAR_3253	7
ilvE	MMAR_3255	7
gcvT	MMAR_3256	7	down
pepB	MMAR_3258	7
sucB	MMAR_3260	7
lipB	MMAR_3285	7
lipA	MMAR_3286	7
glnA1	MMAR_3289	7	up
glnE	MMAR_3293	7	down
glnA2	MMAR_3294	7	up
ctaD_1	MMAR_3296	7	down
panB	MMAR_3299	7	up
cobC	MMAR_3307	7
cobD	MMAR_3311	7	up
aceE	MMAR_3334	7
glpD1	MMAR_3342	7
MMAR_3344	MMAR_3344	7
adhE2	MMAR_3350	7
MMAR_3355	MMAR_3355	7	up
cyp124A1	MMAR_3361	7
MMAR_3387	MMAR_3387	7
MMAR_3413	MMAR_3413	7
nirA	MMAR_3416	7	up
cysH_1	MMAR_3417	7
fprA	MMAR_3420	7	up
fdxC_1	MMAR_3421	7
lipM	MMAR_3429	7	up
MMAR_3453	MMAR_3453	7
cysQ_1	MMAR_3456	7
MMAR_3472	MMAR_3472	7	down
pfkB_1	MMAR_3482	7	down
rubA_1	MMAR_3517	7	up
rubB_1	MMAR_3518	7	up
MMAR_3553	MMAR_3553	7
MMAR_3558	MMAR_3558	7
[truncated: 3,453 more rows]
