# Supplementary material for: Revealing of Mycobacterium marinum Transcriptome by RNA-seq
Source: PLoS One. 2013 Sep 30;8(9):e75828. doi: 10.1371/journal.pone.0075828 (PMC3786904; doi:10.1371/journal.pone.0075828)
Supplement: Table S7 — Expression of genes related to ESX-1 and ESX-5. (A) Key components of ESX-1. (B) Proteins secreted via ESX-1. (C) Key components of ESX-5. (D) Proteins secreted via ESX-5. (XLSX) [file pone.0075828.s008.xlsx]

## Sheet: Key components of ESX1
Key components of ESX1 (early stationary/log phase)
H37Rv	M. marinum homologue	log2(Fold_change)	result
Rv3866	MMAR_5441	-1.4858	down
Rv3868	MMAR_5443	-1.2372	down
Rv3869	MMAR_5444	-0.351014
Rv3870	MMAR_5445	-0.111395
Rv3871	MMAR_5446	-0.17426
Rv3872	MMAR_5447	-0.577794
Rv3873	MMAR_5448	-0.12676
Rv3874	MMAR_5449 (cfp 10)	0.116883
Rv3875	MMAR_5450 (esat 6)	-0.97861
Rv3876	MMAR_5451	-0.427723
Rv3877	MMAR_5452	-0.410405
Rv3879c	MMAR_5455	-1.34567	down
Rv3883c	MMAR_5459	-1.30783	down
Rv3882c	MMAR_5458	-2.07438	down
Rv3881c	MMAR_5457	-0.32189
Rv3615c	MMAR_4167	2.60007	up
Rv3616c	MMAR_4166	2.44743	up

## Sheet: ESX1 secretome
Known protein secreted by ESX1
Gene name	log2(Fold_change)	result
MMAR_5439	-1.54214	down
MMAR_5368	-1.42904	down
MMAR_5449	0.116883
MMAR_5450	-0.97861
MMAR_5457	-0.32189
MMAR_1553	-2.42857	down

## Sheet: Key components of ESX5
Key components of ESX5 (early stationary/log phase)
H37Rv	M. marinum homologue	log2(Fold_change)	result
Rv1782	MMAR_2664	1.55558	up
Rv1783/Rv1784	MMAR_2665	1.552	up
cyp153	cyp153 (MMAR_3154)	1.49728	up
PPE25	CDS 4 (MMAR_2669)	2.00893	up
PE18	PE18 (MMAR_2670)	1.83565	up
PPE26	CDS 6 (MMAR_2671)	2.26348	up
---	CDS 7 (MMAR_2672)	2.22624	up
PE19	PE19 (MMAR_2673)	2.25243	up
EsxM	EsxM (MMAR_2674)	2.57621	up
EsxN	EsxN (MMAR_2675)	0.960965
Rv1794	MMAR_2676	0.949831
Rv1795	MMAR_2677	1.1668	up
mycP5	mycP5 (MMAR_2678)	0.468489
Rv1797	MMAR_2679	0.214861
Rv1798	MMAR_2680	-0.602528

## Sheet: ESX5 secretome
Known protein secreted by ESX5
Gene name	log2(Fold_change)	result
MMAR_1402	-0.185853
MMAR_3570	-0.439843
MMAR_3728	2.70652	up
