# Supplementary material for: Revealing of Mycobacterium marinum Transcriptome by RNA-seq
Source: PLoS One. 2013 Sep 30;8(9):e75828. doi: 10.1371/journal.pone.0075828 (PMC3786904; doi:10.1371/journal.pone.0075828)
Supplement: Table S8 — Operon prediction results. (A) Operons predicted from log phase culture. (B) Operons predicted from early stationary phase culture. (C) Overlapped operons from both cultures. (XLSX) [file pone.0075828.s009.xlsx]

## Sheet: log phase predicted operons
log phase
Strand	Operon units	Genes in an operon
+ +	3	MMAR_0004 MMAR_0005 MMAR_0006
- -	2	MMAR_0012 MMAR_0013
- -	4	MMAR_0016 MMAR_0017 MMAR_0018 MMAR_0019
- -	3	MMAR_0020 MMAR_0021 MMAR_0022
- -	4	MMAR_0032 MMAR_0033 MMAR_0034 MMAR_0035
+ +	3	MMAR_0045 MMAR_0046 MMAR_0047
+ +	2	MMAR_0048 MMAR_0049
- -	2	MMAR_0058 MMAR_0059
- -	4	MMAR_0060 MMAR_0061 MMAR_0062 MMAR_0063
- -	2	MMAR_0066 MMAR_0067
+ +	2	MMAR_0070 MMAR_0071
+ +	2	MMAR_0072 MMAR_0073
+ +	2	MMAR_0078 MMAR_0079
- -	2	MMAR_0082 MMAR_0083
- -	2	MMAR_0090 MMAR_0091
- -	2	MMAR_0093 MMAR_0094
+ +	3	MMAR_0098 MMAR_0099 MMAR_0100
+ +	2	MMAR_0101 MMAR_0102
+ +	2	MMAR_0103 MMAR_0104
- -	2	MMAR_0113 MMAR_0115
- -	2	MMAR_0116 MMAR_0117
+ +	2	MMAR_0119 MMAR_0120
- -	3	MMAR_0127 MMAR_0128 MMAR_0129
+ +	2	MMAR_0135 MMAR_0136
- -	2	MMAR_0138 MMAR_0139
- -	2	MMAR_0143 MMAR_0144
- -	2	MMAR_0148 MMAR_0149
- -	2	MMAR_0155 MMAR_0156
- -	2	MMAR_0159 MMAR_0160
+ +	2	MMAR_0172 MMAR_0173
+ +	2	MMAR_0178 MMAR_0179
+ +	2	MMAR_0181 MMAR_0182
+ +	3	MMAR_0188 MMAR_0189 MMAR_0190
+ +	2	MMAR_0191 MMAR_0193
+ +	4	MMAR_0197 MMAR_0198 MMAR_0199 MMAR_0200
- -	2	MMAR_0201 MMAR_0202
- -	2	MMAR_0207 MMAR_0208
- -	2	MMAR_0209 MMAR_0210
- -	2	MMAR_0236 MMAR_0237
+ +	2	MMAR_0239 MMAR_0240
+ +	2	MMAR_0249 MMAR_0250
+ +	2	MMAR_0254 MMAR_0255
- -	5	MMAR_0256 MMAR_0257 MMAR_0258 MMAR_0259 MMAR_0260
- -	2	MMAR_0271 MMAR_0272
- -	5	MMAR_0274 MMAR_0275 MMAR_0276 MMAR_0277 MMAR_0278
- -	2	MMAR_0290 MMAR_0291
- -	2	MMAR_0297 MMAR_0298
+ +	2	MMAR_0324 MMAR_0325
- -	2	MMAR_0343 MMAR_0344
+ +	2	MMAR_0348 MMAR_0349
+ +	2	MMAR_0355 MMAR_0356
+ +	2	MMAR_0358 MMAR_0359
+ +	2	MMAR_0360 MMAR_0361
- -	2	MMAR_0362 MMAR_0363
- -	2	MMAR_0369 MMAR_0370
- -	2	MMAR_0373 MMAR_0374
+ +	3	MMAR_0376 MMAR_0377 MMAR_0378
+ +	2	MMAR_0387 MMAR_0388
- -	2	MMAR_0390 MMAR_0391
- -	2	MMAR_0394 MMAR_0395
+ +	2	MMAR_0412 MMAR_0413
+ +	3	MMAR_0414 MMAR_0415 MMAR_0416
- -	2	MMAR_0425 MMAR_0426
+ +	2	MMAR_0429 MMAR_0430
+ +	2	MMAR_0434 MMAR_0435
+ +	2	MMAR_0436 MMAR_0437
+ +	2	MMAR_0439 MMAR_0440
- -	3	MMAR_0446 MMAR_0447 MMAR_0448
+ +	2	MMAR_0459 MMAR_0460
+ +	2	MMAR_0461 MMAR_0462
+ +	2	MMAR_0466 MMAR_0467
- -	2	MMAR_0472 MMAR_0473
- -	2	MMAR_0480 MMAR_0481
- -	2	MMAR_0484 MMAR_5555
- -	2	MMAR_0497 MMAR_0498
- -	3	MMAR_0509 MMAR_0510 MMAR_0511
- -	2	MMAR_0522 MMAR_0523
- -	3	MMAR_0530 MMAR_0531 MMAR_0532
+ +	2	MMAR_0534 MMAR_0535
+ +	2	MMAR_0539 MMAR_0540
+ +	3	MMAR_0546 MMAR_0547 MMAR_0548
+ +	3	MMAR_0549 MMAR_0550 MMAR_0551
- -	2	MMAR_0554 MMAR_0555
+ +	2	MMAR_0561 MMAR_0562
+ +	2	MMAR_0563 MMAR_0564
- -	2	MMAR_0575 MMAR_0576
- -	2	MMAR_0585 MMAR_0586
+ +	2	MMAR_0587 MMAR_0588
+ +	2	MMAR_0589 MMAR_0590
- -	2	MMAR_0593 MMAR_0594
+ +	2	MMAR_0601 MMAR_0602
+ +	2	MMAR_0605 MMAR_0606
+ +	2	MMAR_0615 MMAR_0616
- -	2	MMAR_0620 MMAR_0621
- -	2	MMAR_0628 MMAR_0629
+ +	3	MMAR_0633 MMAR_0634 MMAR_0635
+ +	2	MMAR_0639 MMAR_0640
- -	2	MMAR_0643 MMAR_0644
+ +	3	MMAR_0648 MMAR_0649 MMAR_0650
+ +	2	MMAR_0654 MMAR_0655
+ +	3	MMAR_0656 MMAR_0657 MMAR_0658
+ +	2	MMAR_0659 MMAR_0660
+ +	2	MMAR_0661 MMAR_0662
- -	2	MMAR_0664 MMAR_0665
+ +	2	MMAR_0666 MMAR_0667
- -	2	MMAR_0670 MMAR_0671
+ +	2	MMAR_0674 MMAR_0675
+ +	2	MMAR_0680 MMAR_0681
+ +	2	MMAR_0687 MMAR_0688
- -	3	MMAR_0691 MMAR_0692 MMAR_0693
- -	2	MMAR_0696 MMAR_0697
+ +	3	MMAR_0701 MMAR_0702 MMAR_0703
- -	2	MMAR_0704 MMAR_0705
+ +	2	MMAR_0706 MMAR_0707
+ +	3	MMAR_0709 MMAR_0710 MMAR_0711
- -	2	MMAR_0713 MMAR_0714
+ +	3	MMAR_0718 MMAR_0719 MMAR_0720
+ +	3	MMAR_0723 MMAR_0724 MMAR_0725
+ +	2	MMAR_0727 MMAR_0728
- -	2	MMAR_0733 MMAR_0734
- -	2	MMAR_0740 MMAR_0741
+ +	2	MMAR_0750 MMAR_0751
- -	2	MMAR_0753 MMAR_0754
- -	2	MMAR_0755 MMAR_0756
- -	2	MMAR_0757 MMAR_0758
+ +	2	MMAR_0763 MMAR_0764
- -	2	MMAR_0766 MMAR_0767
- -	3	MMAR_0768 MMAR_0769 MMAR_0770
- -	2	MMAR_0771 MMAR_0772
+ +	2	MMAR_0773 MMAR_0774
+ +	2	MMAR_0780 MMAR_0781
+ +	2	MMAR_0782 MMAR_0783
+ +	2	MMAR_0785 MMAR_0786
- -	2	MMAR_0787 MMAR_0789
+ +	2	MMAR_0793 MMAR_0794
- -	2	MMAR_0795 MMAR_0796
+ +	2	MMAR_0799 MMAR_0800
+ +	3	MMAR_0801 MMAR_0802 MMAR_0803
+ +	2	MMAR_0811 MMAR_0812
+ +	3	MMAR_0823 MMAR_0824 MMAR_0825
+ +	4	MMAR_0826 MMAR_0827 MMAR_0828 MMAR_0829
+ +	2	MMAR_0834 MMAR_0835
+ +	2	MMAR_0841 MMAR_0842
+ +	2	MMAR_0843 MMAR_0844
+ +	2	MMAR_0845 MMAR_0846
- -	2	MMAR_0851 MMAR_0852
+ +	2	MMAR_0854 MMAR_0855
+ +	3	MMAR_0859 MMAR_0860 MMAR_0861
- -	2	MMAR_0863 MMAR_0864
+ +	3	MMAR_0870 MMAR_0871 MMAR_0872
+ +	2	MMAR_0873 MMAR_0874
- -	2	MMAR_0879 MMAR_0880
+ +	3	MMAR_0884 MMAR_0885 MMAR_0886
- -	2	MMAR_0889 MMAR_0890
- -	3	MMAR_0895 MMAR_0896 MMAR_0897
+ +	2	MMAR_0901 MMAR_0902
- -	2	MMAR_0909 MMAR_0910
+ +	2	MMAR_0911 MMAR_0912
- -	3	MMAR_0921 MMAR_0922 MMAR_0923
+ +	3	MMAR_0933 MMAR_0934 MMAR_0935
+ +	2	MMAR_0936 MMAR_0937
- -	2	MMAR_0953 MMAR_0954
- -	3	MMAR_0956 MMAR_0957 MMAR_0958
- -	2	MMAR_0963 MMAR_0965
+ +	2	MMAR_0966 MMAR_0967
+ +	3	MMAR_0970 MMAR_0971 MMAR_0972
- -	2	MMAR_0978 MMAR_0979
- -	3	MMAR_0980 MMAR_0981 MMAR_0982
+ +	2	MMAR_0986 MMAR_0987
+ +	2	MMAR_0993 MMAR_0994
+ +	2	MMAR_1003 MMAR_1004
- -	2	MMAR_1005 MMAR_1006
+ +	2	MMAR_1013 MMAR_1014
- -	2	MMAR_1018 MMAR_1019
+ +	2	MMAR_1020 MMAR_1021
+ +	2	MMAR_5549 MMAR_1030
+ +	2	MMAR_1031 MMAR_1032
+ +	4	MMAR_1034 MMAR_1035 MMAR_1036 MMAR_1037
+ +	5	MMAR_1041 MMAR_1042 MMAR_1043 MMAR_1044 MMAR_1045
+ +	2	MMAR_1046 MMAR_1047
+ +	5	MMAR_1048 MMAR_1049 MMAR_1050 MMAR_1051 MMAR_1052
+ +	2	MMAR_1070 MMAR_1071
+ +	2	MMAR_1073 MMAR_1074
- -	2	MMAR_1078 MMAR_1079
+ +	4	MMAR_1085 MMAR_1086 MMAR_1087 MMAR_1088
- -	2	MMAR_1095 MMAR_1096
+ +	3	MMAR_1108 MMAR_1109 MMAR_1110
+ +	2	MMAR_1116 MMAR_1117
+ +	3	MMAR_1119 MMAR_1120 MMAR_1121
+ +	2	MMAR_1133 MMAR_1134
+ +	2	MMAR_1137 MMAR_1138
- -	2	MMAR_1143 MMAR_1144
- -	2	MMAR_1156 MMAR_1157
+ +	2	MMAR_1165 MMAR_1166
+ +	2	MMAR_1167 MMAR_1168
+ +	2	MMAR_1170 MMAR_1171
+ +	2	MMAR_1188 MMAR_1189
- -	2	MMAR_1191 MMAR_1192
+ +	2	MMAR_1193 MMAR_1194
- -	3	MMAR_1201 MMAR_1202 MMAR_1203
+ +	3	MMAR_1209 MMAR_1210 MMAR_1211
- -	2	MMAR_1218 MMAR_1219
+ +	2	MMAR_1224 MMAR_1225
- -	2	MMAR_1227 MMAR_1228
+ +	2	MMAR_1231 MMAR_1232
- -	2	MMAR_1237 MMAR_1238
+ +	2	MMAR_1242 MMAR_1243
+ +	3	MMAR_1245 MMAR_1246 MMAR_1247
- -	3	MMAR_1251 MMAR_1252 MMAR_1253
- -	2	MMAR_1255 MMAR_1256
+ +	3	MMAR_1262 MMAR_1263 MMAR_1264
- -	2	MMAR_1271 MMAR_1272
- -	3	MMAR_1279 MMAR_1280 MMAR_1281
+ +	2	MMAR_1284 MMAR_1285
+ +	3	MMAR_1291 MMAR_1292 MMAR_1293
+ +	2	MMAR_1294 MMAR_1295
+ +	2	MMAR_1301 MMAR_1302
+ +	3	MMAR_1305 MMAR_1306 MMAR_1307
+ +	2	MMAR_1315 MMAR_1316
- -	2	MMAR_1319 MMAR_1320
+ +	3	MMAR_1321 MMAR_1322 MMAR_1323
+ +	2	MMAR_1325 MMAR_1326
- -	2	MMAR_1332 MMAR_1333
+ +	3	MMAR_1334 MMAR_1335 MMAR_1336
- -	2	MMAR_1338 MMAR_1339
- -	2	MMAR_1342 MMAR_1343
- -	2	MMAR_1345 MMAR_1346
+ +	2	MMAR_1351 MMAR_1352
+ +	3	MMAR_1358 MMAR_1359 MMAR_1360
- -	2	MMAR_1362 MMAR_1363
+ +	2	MMAR_1370 MMAR_1371
+ +	2	MMAR_1374 MMAR_1375
+ +	2	MMAR_1376 MMAR_1377
+ +	2	MMAR_1380 MMAR_1381
+ +	2	MMAR_1385 MMAR_1386
- -	2	MMAR_1392 MMAR_1393
+ +	3	MMAR_1400 MMAR_1401 MMAR_1402
- -	2	MMAR_1405 MMAR_1406
+ +	2	MMAR_1410 MMAR_1411
- -	2	MMAR_1424 MMAR_1425
+ +	4	MMAR_1431 MMAR_1432 MMAR_1433 MMAR_1438
- -	2	MMAR_1440 MMAR_1441
- -	2	MMAR_1447 MMAR_1448
- -	2	MMAR_1453 MMAR_1454
- -	3	MMAR_2531 MMAR_1457 MMAR_1458
- -	3	MMAR_1459 MMAR_1460 MMAR_1461
- -	5	MMAR_1470 MMAR_1471 MMAR_1472 MMAR_1473 MMAR_1474
- -	2	MMAR_1477 MMAR_1478
- -	2	MMAR_1481 MMAR_1482
- -	2	MMAR_1493 MMAR_1494
+ +	3	MMAR_1506 MMAR_1507 MMAR_1508
- -	2	MMAR_1509 MMAR_1510
+ +	2	MMAR_1515 MMAR_1516
+ +	2	MMAR_1524 MMAR_1525
- -	2	MMAR_1538 MMAR_1539
- -	2	MMAR_1543 MMAR_1544
+ +	2	MMAR_1547 MMAR_1548
- -	2	MMAR_1550 MMAR_1551
- -	2	MMAR_1554 MMAR_1555
- -	2	MMAR_1561 MMAR_1562
- -	2	MMAR_1568 MMAR_1569
+ +	2	MMAR_1575 MMAR_1576
- -	2	MMAR_1580 MMAR_1581
+ +	2	MMAR_1582 MMAR_1583
- -	3	MMAR_1588 MMAR_1589 MMAR_1590
- -	3	MMAR_1612 MMAR_1613 MMAR_1614
+ +	2	MMAR_1624 MMAR_1625
+ +	3	MMAR_1629 MMAR_1630 MMAR_1631
+ +	5	MMAR_1640 MMAR_1641 MMAR_1642 MMAR_1643 MMAR_1644
- -	2	MMAR_1649 MMAR_1650
+ +	2	MMAR_1654 MMAR_1655
+ +	3	MMAR_1657 MMAR_1658 MMAR_1659
+ +	4	MMAR_1660 MMAR_1661 MMAR_1662 MMAR_1663
+ +	2	MMAR_1664 MMAR_1665
- -	4	MMAR_1670 MMAR_1671 MMAR_1672 MMAR_1673
+ +	2	MMAR_1674 MMAR_1675
+ +	2	MMAR_1684 MMAR_1685
+ +	2	MMAR_1689 MMAR_1690
+ +	2	MMAR_1701 MMAR_1702
+ +	2	MMAR_1715 MMAR_1716
+ +	2	MMAR_1718 MMAR_1719
- -	3	MMAR_1723 MMAR_1724 MMAR_1725
- -	2	MMAR_1729 MMAR_1730
+ +	2	MMAR_1736 MMAR_1737
+ +	2	MMAR_1742 MMAR_1743
+ +	2	MMAR_1760 MMAR_1761
+ +	2	MMAR_1766 MMAR_1767
- -	4	MMAR_1768 MMAR_1769 MMAR_1770 MMAR_1771
- -	6	MMAR_1772 MMAR_1773 MMAR_1774 MMAR_1775 MMAR_1776 MMAR_1777
+ +	2	MMAR_1780 MMAR_1781
+ +	2	MMAR_1792 MMAR_1793
+ +	3	MMAR_1799 MMAR_1800 MMAR_1801
+ +	2	MMAR_1816 MMAR_1817
+ +	2	MMAR_1828 MMAR_1829
+ +	2	MMAR_1830 MMAR_1831
+ +	2	MMAR_1832 MMAR_1833
+ +	2	MMAR_1837 MMAR_1838
+ +	3	MMAR_1839 MMAR_1840 MMAR_1841
+ +	2	MMAR_1843 MMAR_1844
- -	2	MMAR_1859 MMAR_1860
- -	3	MMAR_1861 MMAR_1862 MMAR_1863
- -	3	MMAR_1870 MMAR_1871 MMAR_1872
+ +	2	MMAR_1881 MMAR_1882
+ +	2	MMAR_1883 MMAR_1884
+ +	2	MMAR_1886 MMAR_1887
- -	2	MMAR_1889 MMAR_1890
+ +	2	MMAR_1893 MMAR_1894
+ +	3	MMAR_1898 MMAR_1899 MMAR_1900
- -	2	MMAR_1902 MMAR_1903
- -	2	MMAR_1908 MMAR_1909
+ +	2	MMAR_1915 MMAR_1916
+ +	2	MMAR_1918 MMAR_1919
+ +	2	MMAR_1923 MMAR_1924
+ +	2	MMAR_1926 MMAR_1927
+ +	2	MMAR_1935 MMAR_1936
+ +	3	MMAR_1939 MMAR_1940 MMAR_1941
+ +	2	MMAR_1942 MMAR_1943
+ +	2	MMAR_1947 MMAR_1948
+ +	3	MMAR_1952 MMAR_1953 MMAR_1954
+ +	2	MMAR_1958 MMAR_1959
- -	2	MMAR_1965 MMAR_1966
+ +	2	MMAR_1970 MMAR_1971
+ +	2	MMAR_1979 MMAR_1980
+ +	2	MMAR_1985 MMAR_1986
+ +	2	MMAR_1988 MMAR_1989
+ +	2	MMAR_1993 MMAR_1994
- -	2	MMAR_1997 MMAR_1998
- -	2	MMAR_2002 MMAR_2003
- -	2	MMAR_2006 MMAR_2007
- -	2	MMAR_2009 MMAR_2010
+ +	2	MMAR_2017 MMAR_2018
- -	2	MMAR_2022 MMAR_2023
+ +	2	MMAR_2027 MMAR_2028
- -	2	MMAR_2030 MMAR_2031
- -	2	MMAR_2036 MMAR_2037
+ +	2	MMAR_2038 MMAR_2039
+ +	2	MMAR_2040 MMAR_2041
- -	2	MMAR_2042 MMAR_2043
- -	2	MMAR_2044 MMAR_2045
+ +	2	MMAR_2050 MMAR_2051
+ +	2	MMAR_2067 MMAR_2068
- -	2	MMAR_2069 MMAR_2070
+ +	2	MMAR_2075 MMAR_2076
- -	2	MMAR_2078 MMAR_2079
+ +	5	MMAR_2080 MMAR_2081 MMAR_2082 MMAR_2083 MMAR_2084
+ +	2	MMAR_2089 MMAR_2090
+ +	2	MMAR_2095 MMAR_2096
- -	3	MMAR_2105 MMAR_2106 MMAR_2107
+ +	2	MMAR_2109 MMAR_2110
+ +	2	MMAR_2120 MMAR_2121
+ +	2	MMAR_2123 MMAR_2124
+ +	2	MMAR_2126 MMAR_2127
+ +	2	MMAR_2128 MMAR_2129
+ +	2	MMAR_2133 MMAR_2134
- -	2	MMAR_2142 MMAR_2143
+ +	4	MMAR_2145 MMAR_2146 MMAR_2147 MMAR_2148
+ +	2	MMAR_2153 MMAR_2154
+ +	3	MMAR_2158 MMAR_2159 MMAR_2160
+ +	2	MMAR_2162 MMAR_2163
+ +	2	MMAR_2175 MMAR_2176
+ +	2	MMAR_2181 MMAR_2182
+ +	2	MMAR_2191 MMAR_2192
+ +	2	MMAR_2197 MMAR_2198
+ +	2	MMAR_2201 MMAR_2202
+ +	2	MMAR_2203 MMAR_2204
- -	2	MMAR_2206 MMAR_2207
+ +	2	MMAR_2217 MMAR_2218
- -	2	MMAR_2219 MMAR_2220
+ +	3	MMAR_2221 MMAR_2222 MMAR_2223
+ +	2	MMAR_2225 MMAR_2226
+ +	2	MMAR_2227 MMAR_2228
+ +	3	MMAR_2229 MMAR_2230 MMAR_2231
- -	2	MMAR_2232 MMAR_2233
+ +	3	MMAR_2235 MMAR_2236 MMAR_2237
- -	2	MMAR_2242 MMAR_2243
- -	3	MMAR_2249 MMAR_2250 MMAR_2251
- -	2	MMAR_2252 MMAR_2253
+ +	2	MMAR_2266 MMAR_2267
+ +	2	MMAR_2269 MMAR_2270
- -	2	MMAR_2273 MMAR_2274
+ +	2	MMAR_2275 MMAR_2276
+ +	2	MMAR_2279 MMAR_2280
+ +	2	MMAR_2283 MMAR_2284
+ +	3	MMAR_2285 MMAR_2286 MMAR_2287
+ +	2	MMAR_2289 MMAR_2290
+ +	3	MMAR_2293 MMAR_2294 MMAR_2295
+ +	2	MMAR_2298 MMAR_2299
+ +	2	MMAR_2303 MMAR_2304
- -	2	MMAR_2306 MMAR_2307
+ +	2	MMAR_2309 MMAR_2310
+ +	3	MMAR_2311 MMAR_2312 MMAR_2313
+ +	2	MMAR_2314 MMAR_2315
+ +	2	MMAR_2316 MMAR_2317
- -	2	MMAR_2320 MMAR_2321
- -	2	MMAR_2329 MMAR_2330
- -	3	MMAR_2331 MMAR_2332 MMAR_2333
- -	3	MMAR_2342 MMAR_2343 MMAR_2344
+ +	3	MMAR_2345 MMAR_2346 MMAR_2347
+ +	2	MMAR_2348 MMAR_2349
- -	3	MMAR_2353 MMAR_2354 MMAR_2355
+ +	2	MMAR_2361 MMAR_2362
+ +	2	MMAR_2370 MMAR_2371
- -	2	MMAR_2377 MMAR_2378
+ +	2	MMAR_2383 MMAR_2384
+ +	2	MMAR_2386 MMAR_2387
+ +	2	MMAR_2392 MMAR_2393
+ +	4	MMAR_2396 MMAR_2397 MMAR_2398 MMAR_2399
+ +	3	MMAR_2400 MMAR_2401 MMAR_2402
- -	2	MMAR_2405 MMAR_2406
+ +	2	MMAR_2415 MMAR_2416
+ +	2	MMAR_2417 MMAR_2418
+ +	2	MMAR_2421 MMAR_2422
- -	2	MMAR_2423 MMAR_2424
- -	2	MMAR_2426 MMAR_2427
+ +	2	MMAR_2433 MMAR_2434
+ +	2	MMAR_2440 MMAR_2441
- -	2	MMAR_2444 MMAR_2445
+ +	2	MMAR_2453 MMAR_2454
+ +	2	MMAR_2455 MMAR_2456
+ +	3	MMAR_2460 MMAR_2461 MMAR_2462
+ +	2	MMAR_2465 MMAR_2466
+ +	2	MMAR_2468 MMAR_2469
+ +	3	MMAR_2472 MMAR_2473 MMAR_2474
+ +	2	MMAR_2477 MMAR_2478
- -	2	MMAR_2485 MMAR_2486
- -	2	MMAR_2493 MMAR_2494
+ +	2	MMAR_2496 MMAR_2497
+ +	2	MMAR_2498 MMAR_2499
+ +	2	MMAR_2502 MMAR_2503
+ +	2	MMAR_2504 MMAR_2505
+ +	5	MMAR_2510 MMAR_2511 MMAR_2512 MMAR_2513 MMAR_2514
- -	2	MMAR_2515 MMAR_2516
- -	3	MMAR_2517 MMAR_2518 MMAR_2519
+ +	3	MMAR_2523 MMAR_2524 MMAR_2525
+ +	2	MMAR_2526 MMAR_2527
- -	2	MMAR_2535 MMAR_2536
+ +	2	MMAR_2543 MMAR_2545
- -	2	MMAR_2553 MMAR_2554
- -	3	MMAR_2558 MMAR_2559 MMAR_2560
- -	2	MMAR_2562 MMAR_2563
+ +	2	MMAR_2570 MMAR_2571
- -	2	MMAR_2576 MMAR_2577
+ +	3	MMAR_2578 MMAR_2579 MMAR_2580
+ +	2	MMAR_2585 MMAR_2586
- -	2	MMAR_2588 MMAR_2589
- -	2	MMAR_2594 MMAR_2595
+ +	2	MMAR_2608 MMAR_2609
+ +	2	MMAR_2617 MMAR_2618
- -	3	MMAR_2630 MMAR_2631 MMAR_2632
+ +	2	MMAR_2643 MMAR_2644
+ +	2	MMAR_2645 MMAR_2646
+ +	2	MMAR_2647 MMAR_2648
+ +	2	MMAR_2664 MMAR_2665
+ +	2	MMAR_2667 MMAR_2668
+ +	2	MMAR_2669 MMAR_2670
+ +	2	MMAR_2671 MMAR_2672
+ +	2	MMAR_2674 MMAR_2675
+ +	3	MMAR_2678 MMAR_2679 MMAR_2680
+ +	3	MMAR_2683 MMAR_2684 MMAR_2685
+ +	2	MMAR_2691 MMAR_2692
+ +	2	MMAR_2699 MMAR_2700
+ +	2	MMAR_2702 MMAR_2703
- -	2	MMAR_2717 MMAR_2718
+ +	2	MMAR_2723 MMAR_2724
+ +	2	MMAR_2726 MMAR_2727
+ +	2	MMAR_2731 MMAR_2732
+ +	2	MMAR_2735 MMAR_2736
+ +	2	MMAR_2737 MMAR_2738
- -	2	MMAR_2742 MMAR_2743
- -	3	MMAR_2751 MMAR_2752 MMAR_2753
+ +	3	MMAR_2756 MMAR_2757 MMAR_2758
+ +	2	MMAR_2763 MMAR_2764
- -	3	MMAR_2767 MMAR_2768 MMAR_2769
- -	2	MMAR_2774 MMAR_2775
- -	2	MMAR_2781 MMAR_2782
+ +	2	MMAR_2784 MMAR_2785
+ +	2	MMAR_2789 MMAR_2790
+ +	2	MMAR_2798 MMAR_2799
- -	2	MMAR_2803 MMAR_2804
- -	2	MMAR_2806 MMAR_2809
+ +	2	MMAR_2810 MMAR_2811
- -	3	MMAR_2814 MMAR_2815 MMAR_2816
- -	2	MMAR_2817 MMAR_2818
+ +	2	MMAR_2823 MMAR_2824
- -	2	MMAR_2830 MMAR_2831
- -	2	MMAR_2836 MMAR_2837
+ +	2	MMAR_2840 MMAR_2841
- -	2	MMAR_2842 MMAR_2843
+ +	2	MMAR_2847 MMAR_2848
- -	3	MMAR_2854 MMAR_2855 MMAR_2857
+ +	2	MMAR_2858 MMAR_2859
+ +	4	MMAR_2866 MMAR_2867 MMAR_2868 MMAR_2869
+ +	2	MMAR_2871 MMAR_2872
+ +	5	MMAR_2877 MMAR_2878 MMAR_2879 MMAR_2880 MMAR_2881
+ +	2	MMAR_2888 MMAR_2889
- -	2	MMAR_2892 MMAR_2893
- -	2	MMAR_2902 MMAR_2903
+ +	2	MMAR_2911 MMAR_2912
+ +	2	MMAR_2920 MMAR_2921
- -	2	MMAR_2923 MMAR_2924
- -	2	MMAR_2926 MMAR_2927
+ +	2	MMAR_2947 MMAR_2948
+ +	2	MMAR_2951 MMAR_2952
+ +	2	MMAR_2955 MMAR_2956
+ +	2	MMAR_2960 MMAR_2961
+ +	2	MMAR_2965 MMAR_2966
+ +	2	MMAR_2967 MMAR_2968
- -	2	MMAR_2974 MMAR_2975
+ +	2	MMAR_2976 MMAR_2977
+ +	2	MMAR_2978 MMAR_2979
+ +	2	MMAR_2982 MMAR_2983
- -	2	MMAR_2993 MMAR_2994
- -	2	MMAR_2995 MMAR_2996
- -	2	MMAR_2998 MMAR_2999
- -	2	MMAR_3000 MMAR_3001
- -	2	MMAR_3006 MMAR_3007
- -	3	MMAR_3011 MMAR_3012 MMAR_3013
- -	3	MMAR_3014 MMAR_3015 MMAR_3016
- -	2	MMAR_3019 MMAR_3020
+ +	2	MMAR_3022 MMAR_3023
- -	3	MMAR_3034 MMAR_3035 MMAR_3036
- -	3	MMAR_3037 MMAR_3038 MMAR_3039
+ +	2	MMAR_3040 MMAR_3041
+ +	2	MMAR_3045 MMAR_3046
- -	3	MMAR_3058 MMAR_3059 MMAR_3060
+ +	2	MMAR_3063 MMAR_3064
+ +	2	MMAR_3066 MMAR_3067
- -	2	MMAR_3070 MMAR_3071
- -	2	MMAR_3074 MMAR_3075
- -	3	MMAR_3080 MMAR_3081 MMAR_3082
- -	2	MMAR_3084 MMAR_3085
- -	2	MMAR_3086 MMAR_3087
- -	3	MMAR_3101 MMAR_3102 MMAR_3103
- -	2	MMAR_3109 MMAR_3110
+ +	3	MMAR_3118 MMAR_3119 MMAR_3120
- -	2	MMAR_3121 MMAR_3122
+ +	2	MMAR_3128 MMAR_3129
- -	4	MMAR_3134 MMAR_3135 MMAR_3136 MMAR_3137
- -	2	MMAR_3148 MMAR_3149
- -	2	MMAR_3151 MMAR_3152
- -	2	MMAR_3153 MMAR_3154
- -	2	MMAR_3158 MMAR_3159
- -	2	MMAR_3160 MMAR_3161
+ +	3	MMAR_3162 MMAR_3163 MMAR_3164
- -	2	MMAR_3176 MMAR_3177
+ +	2	MMAR_3182 MMAR_3183
- -	2	MMAR_3191 MMAR_3192
- -	2	MMAR_3194 MMAR_3195
- -	2	MMAR_3202 MMAR_3203
+ +	2	MMAR_3208 MMAR_3209
- -	2	MMAR_3218 MMAR_3219
- -	2	MMAR_3228 MMAR_3229
- -	2	MMAR_3233 MMAR_3234
+ +	3	MMAR_3238 MMAR_3239 MMAR_3240
+ +	4	MMAR_3250 MMAR_3251 MMAR_3252 MMAR_3253
+ +	2	MMAR_3257 MMAR_3258
- -	2	MMAR_3266 MMAR_3267
+ +	2	MMAR_3268 MMAR_3270
+ +	2	MMAR_3276 MMAR_3277
- -	2	MMAR_3291 MMAR_3292
- -	2	MMAR_3295 MMAR_3296
- -	2	MMAR_3304 MMAR_3305
+ +	2	MMAR_3316 MMAR_3317
- -	2	MMAR_3319 MMAR_3320
+ +	2	MMAR_3339 MMAR_3340
+ +	2	MMAR_3345 MMAR_3346
- -	2	MMAR_3348 MMAR_3349
+ +	2	MMAR_3356 MMAR_3357
+ +	3	MMAR_3360 MMAR_3361 MMAR_3362
+ +	3	MMAR_3365 MMAR_3366 MMAR_3367
+ +	2	MMAR_3368 MMAR_3369
- -	3	MMAR_3374 MMAR_3375 MMAR_3376
- -	2	MMAR_3380 MMAR_3381
+ +	2	MMAR_3383 MMAR_3384
+ +	2	MMAR_3389 MMAR_3390
+ +	2	MMAR_3394 MMAR_3395
+ +	2	MMAR_3400 MMAR_3401
+ +	2	MMAR_3421 MMAR_3422
- -	2	MMAR_3434 MMAR_3435
+ +	3	MMAR_3437 MMAR_3438 MMAR_3439
+ +	2	MMAR_3440 MMAR_3441
+ +	2	MMAR_3443 MMAR_3444
+ +	2	MMAR_3448 MMAR_3449
+ +	2	MMAR_3451 MMAR_3452
- -	2	MMAR_3456 MMAR_3457
- -	2	MMAR_3470 MMAR_3471
- -	2	MMAR_3479 MMAR_3480
- -	2	MMAR_3481 MMAR_3482
- -	2	MMAR_3486 MMAR_3487
+ +	3	MMAR_3488 MMAR_3489 MMAR_3490
+ +	2	MMAR_3491 MMAR_3492
- -	2	MMAR_3499 MMAR_3500
- -	2	MMAR_3501 MMAR_3502
+ +	2	MMAR_3507 MMAR_3508
+ +	3	MMAR_3510 MMAR_3511 MMAR_3512
- -	2	MMAR_3513 MMAR_3514
+ +	2	MMAR_3517 MMAR_3518
- -	2	MMAR_3527 MMAR_3528
- -	2	MMAR_3533 MMAR_3534
+ +	2	MMAR_3535 MMAR_3536
- -	2	MMAR_3537 MMAR_3538
+ +	3	MMAR_3540 MMAR_3541 MMAR_3542
+ +	2	MMAR_3547 MMAR_3548
+ +	2	MMAR_3571 MMAR_3572
- -	2	MMAR_3575 MMAR_3576
+ +	3	MMAR_3580 MMAR_3581 MMAR_3582
+ +	2	MMAR_3584 MMAR_3585
+ +	2	MMAR_3594 MMAR_3595
+ +	2	MMAR_3597 MMAR_3598
- -	2	MMAR_3599 MMAR_3600
- -	2	MMAR_3601 MMAR_3602
+ +	2	MMAR_3608 MMAR_3609
- -	2	MMAR_5561 MMAR_3613
- -	3	MMAR_3614 MMAR_3615 MMAR_3616
+ +	2	MMAR_3618 MMAR_3619
- -	4	MMAR_3620 MMAR_3621 MMAR_3622 MMAR_3623
+ +	2	MMAR_3627 MMAR_3628
+ +	2	MMAR_3633 MMAR_3634
+ +	2	MMAR_3635 MMAR_3636
+ +	2	MMAR_3643 MMAR_3644
+ +	2	MMAR_3645 MMAR_3646
- -	2	MMAR_3650 MMAR_3651
- -	3	MMAR_3653 MMAR_3654 MMAR_3655
- -	2	MMAR_3663 MMAR_3664
- -	2	MMAR_3671 MMAR_3672
- -	3	MMAR_3674 MMAR_3675 MMAR_3676
- -	3	MMAR_3677 MMAR_3678 MMAR_3679
- -	2	MMAR_3682 MMAR_3683
- -	3	MMAR_3688 MMAR_3689 MMAR_3690
+ +	3	MMAR_3692 MMAR_3693 MMAR_3694
+ +	2	MMAR_3707 MMAR_3708
+ +	2	MMAR_3712 MMAR_3713
- -	3	MMAR_3715 MMAR_3716 MMAR_3717
- -	3	MMAR_3722 MMAR_3723 MMAR_3724
- -	3	MMAR_3730 MMAR_3731 MMAR_3732
+ +	2	MMAR_3741 MMAR_3742
+ +	2	MMAR_3743 MMAR_3744
- -	3	MMAR_3745 MMAR_3746 MMAR_3747
- -	3	MMAR_3751 MMAR_3752 MMAR_3753
- -	2	MMAR_3756 MMAR_3757
- -	3	MMAR_3770 MMAR_3771 MMAR_3772
- -	2	MMAR_3776 MMAR_3778
- -	2	MMAR_3793 MMAR_3794
+ +	2	MMAR_3797 MMAR_3798
- -	2	MMAR_3801 MMAR_3802
- -	2	MMAR_3803 MMAR_3804
- -	3	MMAR_3811 MMAR_3812 MMAR_3813
- -	3	MMAR_3827 MMAR_3828 MMAR_3829
- -	2	MMAR_3830 MMAR_3831
- -	2	MMAR_3833 MMAR_3834
- -	2	MMAR_5558 MMAR_3838
+ +	2	MMAR_3839 MMAR_3840
- -	3	MMAR_3843 MMAR_3844 MMAR_3845
- -	2	MMAR_3851 MMAR_3852
+ +	2	MMAR_3853 MMAR_3854
+ +	4	MMAR_3863 MMAR_3864 MMAR_3865 MMAR_3866
+ +	2	MMAR_3868 MMAR_3869
+ +	2	MMAR_3873 MMAR_3874
- -	2	MMAR_3890 MMAR_3891
- -	2	MMAR_3905 MMAR_3906
- -	3	MMAR_3910 MMAR_3911 MMAR_3912
- -	2	MMAR_3931 MMAR_3932
- -	2	MMAR_3940 MMAR_3941
+ +	2	MMAR_3946 MMAR_3947
+ +	2	MMAR_3959 MMAR_3960
- -	2	MMAR_3962 MMAR_3963
+ +	2	MMAR_3964 MMAR_3965
- -	2	MMAR_3966 MMAR_3967
- -	3	MMAR_3971 MMAR_3972 MMAR_3973
+ +	2	MMAR_3976 MMAR_3977
+ +	3	MMAR_3981 MMAR_3982 MMAR_3983
+ +	4	MMAR_3985 MMAR_3986 MMAR_3987 MMAR_3988
- -	2	MMAR_4001 MMAR_4002
- -	3	MMAR_4012 MMAR_4013 MMAR_4014
- -	2	MMAR_4020 MMAR_4021
+ +	2	MMAR_4023 MMAR_4024
- -	2	MMAR_4032 MMAR_4033
- -	2	MMAR_4036 MMAR_4037
- -	2	MMAR_4042 MMAR_4043
+ +	2	MMAR_4048 MMAR_4049
+ +	3	MMAR_4055 MMAR_4056 MMAR_4057
- -	2	MMAR_4058 MMAR_4059
+ +	2	MMAR_4060 MMAR_4061
- -	3	MMAR_4063 MMAR_4064 MMAR_4065
+ +	2	MMAR_4071 MMAR_4072
- -	3	MMAR_4087 MMAR_4088 MMAR_4089
- -	2	MMAR_4091 MMAR_4092
- -	2	MMAR_4093 MMAR_4094
- -	2	MMAR_4096 MMAR_4097
- -	2	MMAR_4101 MMAR_4102
- -	2	MMAR_4103 MMAR_4104
+ +	2	MMAR_4107 MMAR_5576
- -	2	MMAR_4111 MMAR_4112
+ +	2	MMAR_4118 MMAR_4119
+ +	2	MMAR_4121 MMAR_4122
- -	2	MMAR_4127 MMAR_4128
+ +	2	MMAR_4129 MMAR_4130
- -	2	MMAR_4131 MMAR_4132
+ +	2	MMAR_4137 MMAR_4138
- -	2	MMAR_4140 MMAR_4141
+ +	2	MMAR_4147 MMAR_4148
+ +	2	MMAR_4152 MMAR_4153
+ +	3	MMAR_4154 MMAR_4155 MMAR_4156
+ +	2	MMAR_4170 MMAR_4171
+ +	2	MMAR_4174 MMAR_4175
- -	3	MMAR_4179 MMAR_4180 MMAR_4181
+ +	2	MMAR_4184 MMAR_4185
+ +	2	MMAR_4193 MMAR_4194
- -	2	MMAR_4196 MMAR_4197
- -	2	MMAR_4201 MMAR_4202
+ +	2	MMAR_4208 MMAR_4209
- -	4	MMAR_4213 MMAR_4214 MMAR_4215 MMAR_4216
+ +	2	MMAR_4219 MMAR_4220
+ +	2	MMAR_4222 MMAR_4223
- -	2	MMAR_4228 MMAR_4229
- -	2	MMAR_4232 MMAR_4233
+ +	5	MMAR_4247 MMAR_4248 MMAR_4249 MMAR_4250 MMAR_4251
+ +	3	MMAR_4254 MMAR_4255 MMAR_4256
+ +	2	MMAR_4258 MMAR_4259
+ +	2	MMAR_4262 MMAR_4263
- -	2	MMAR_4265 MMAR_4266
+ +	2	MMAR_4275 MMAR_4276
- -	2	MMAR_4311 MMAR_4312
+ +	2	MMAR_4314 MMAR_4315
- -	2	MMAR_4316 MMAR_4317
+ +	2	MMAR_4325 MMAR_4326
+ +	2	MMAR_4331 MMAR_4332
- -	2	MMAR_4333 MMAR_4334
- -	2	MMAR_4338 MMAR_4339
+ +	2	MMAR_4340 MMAR_4341
- -	2	MMAR_4343 MMAR_4344
+ +	3	MMAR_4349 MMAR_4350 MMAR_4351
+ +	2	MMAR_4368 MMAR_4369
- -	3	MMAR_4371 MMAR_4372 MMAR_4373
- -	2	MMAR_4384 MMAR_4385
- -	2	MMAR_4390 MMAR_4391
+ +	2	MMAR_4395 MMAR_4396
- -	2	MMAR_4400 MMAR_4401
+ +	2	MMAR_4402 MMAR_4403
- -	2	MMAR_4404 MMAR_4405
- -	2	MMAR_4411 MMAR_4412
- -	2	MMAR_4416 MMAR_4417
+ +	2	MMAR_4421 MMAR_4422
- -	2	MMAR_4432 MMAR_4433
- -	3	MMAR_4444 MMAR_4445 MMAR_4446
+ +	3	MMAR_4451 MMAR_4452 MMAR_4453
+ +	2	MMAR_4456 MMAR_4457
- -	2	MMAR_4460 MMAR_4461
- -	2	MMAR_4463 MMAR_4464
+ +	3	MMAR_4467 MMAR_4468 MMAR_4469
+ +	3	MMAR_4470 MMAR_4472 MMAR_4473
- -	2	MMAR_4476 MMAR_4477
+ +	2	MMAR_4481 MMAR_4482
+ +	2	MMAR_4486 MMAR_4487
+ +	2	MMAR_4488 MMAR_4489
- -	2	MMAR_4507 MMAR_4508
- -	2	MMAR_4518 MMAR_4519
+ +	2	MMAR_4522 MMAR_4523
- -	2	MMAR_4528 MMAR_4529
+ +	4	MMAR_4531 MMAR_4532 MMAR_4533 MMAR_4534
+ +	3	MMAR_4536 MMAR_4537 MMAR_4538
- -	2	MMAR_4540 MMAR_4541
+ +	2	MMAR_4555 MMAR_4556
+ +	2	MMAR_4585 MMAR_4586
+ +	3	MMAR_4589 MMAR_4590 MMAR_4591
- -	2	MMAR_4605 MMAR_4606
+ +	2	MMAR_4613 MMAR_4614
- -	2	MMAR_4620 MMAR_4621
- -	3	MMAR_4622 MMAR_4623 MMAR_4624
+ +	3	MMAR_4626 MMAR_4627 MMAR_4628
+ +	2	MMAR_4629 MMAR_4630
- -	3	MMAR_4635 MMAR_4636 MMAR_4637
- -	3	MMAR_4650 MMAR_4651 MMAR_4652
+ +	2	MMAR_4653 MMAR_4654
+ +	3	MMAR_4656 MMAR_4657 MMAR_4658
+ +	2	MMAR_4663 MMAR_4664
- -	2	MMAR_4668 MMAR_4669
- -	3	MMAR_4679 MMAR_4680 MMAR_4681
- -	2	MMAR_4684 MMAR_4685
- -	2	MMAR_4689 MMAR_4690
+ +	2	MMAR_4702 MMAR_4703
- -	4	MMAR_4705 MMAR_4706 MMAR_4707 MMAR_4708
- -	3	MMAR_4712 MMAR_4713 MMAR_4714
+ +	3	MMAR_4722 MMAR_4723 MMAR_4724
+ +	3	MMAR_4725 MMAR_4726 MMAR_4727
- -	2	MMAR_4737 MMAR_4738
- -	3	MMAR_4739 MMAR_4740 MMAR_4741
+ +	5	MMAR_4744 MMAR_4745 MMAR_4746 MMAR_4747 MMAR_4748
+ +	3	MMAR_4753 MMAR_4754 MMAR_4755
- -	2	MMAR_4760 MMAR_4761
- -	4	MMAR_4773 MMAR_4774 MMAR_4775 MMAR_4776
+ +	2	MMAR_4779 MMAR_4780
- -	4	MMAR_4783 MMAR_4784 MMAR_4785 MMAR_4786
- -	2	MMAR_4787 MMAR_4788
- -	2	MMAR_4790 MMAR_4791
- -	2	MMAR_4792 MMAR_4793
- -	3	MMAR_4795 MMAR_4796 MMAR_4797
+ +	2	MMAR_4808 MMAR_4809
+ +	2	MMAR_4810 MMAR_4811
- -	3	MMAR_4814 MMAR_4815 MMAR_4816
- -	2	MMAR_4823 MMAR_4824
+ +	2	MMAR_4825 MMAR_4826
+ +	2	MMAR_4836 MMAR_4837
+ +	2	MMAR_4855 MMAR_4856
+ +	2	MMAR_4868 MMAR_4869
+ +	3	MMAR_4874 MMAR_4875 MMAR_4876
- -	3	MMAR_4880 MMAR_4881 MMAR_4882
+ +	2	MMAR_4884 MMAR_4885
- -	2	MMAR_4887 MMAR_4888
+ +	3	MMAR_4892 MMAR_4893 MMAR_4894
+ +	2	MMAR_4895 MMAR_4896
- -	2	MMAR_4908 MMAR_4909
- -	2	MMAR_4914 MMAR_4915
- -	2	MMAR_4927 MMAR_4928
+ +	3	MMAR_4930 MMAR_4931 MMAR_4932
- -	2	MMAR_4941 MMAR_4942
- -	2	MMAR_4948 MMAR_4949
- -	2	MMAR_4968 MMAR_4969
- -	3	MMAR_4972 MMAR_4973 MMAR_4974
- -	3	MMAR_4985 MMAR_4986 MMAR_4987
- -	2	MMAR_4988 MMAR_4989
- -	2	MMAR_4990 MMAR_4991
+ +	2	MMAR_4992 MMAR_4993
- -	2	MMAR_5000 MMAR_5001
+ +	2	MMAR_5006 MMAR_5007
+ +	2	MMAR_5008 MMAR_5009
+ +	2	MMAR_5010 MMAR_5011
+ +	2	MMAR_5015 MMAR_5016
- -	3	MMAR_5021 MMAR_5022 MMAR_5023
- -	3	MMAR_5027 MMAR_5028 MMAR_5029
- -	2	MMAR_5031 MMAR_5032
+ +	2	MMAR_5033 MMAR_5034
+ +	2	MMAR_5041 MMAR_5042
- -	2	MMAR_5044 MMAR_5045
+ +	3	MMAR_5052 MMAR_5053 MMAR_5054
- -	2	MMAR_5063 MMAR_5064
+ +	2	MMAR_5075 MMAR_5076
- -	2	MMAR_5082 MMAR_5083
+ +	2	MMAR_5084 MMAR_5085
- -	2	MMAR_5094 MMAR_5095
- -	2	MMAR_5096 MMAR_5097
- -	3	MMAR_5103 MMAR_5104 MMAR_5105
- -	2	MMAR_5108 MMAR_5109
- -	2	MMAR_5110 MMAR_5111
+ +	3	MMAR_5114 MMAR_5115 MMAR_5116
- -	3	MMAR_5119 MMAR_5120 MMAR_5121
+ +	3	MMAR_5130 MMAR_5131 MMAR_5132
+ +	2	MMAR_5141 MMAR_5142
- -	3	MMAR_5151 MMAR_5152 MMAR_5153
+ +	2	MMAR_5157 MMAR_5158
- -	2	MMAR_5159 MMAR_5160
+ +	2	MMAR_5168 MMAR_5169
- -	3	MMAR_5178 MMAR_5180 MMAR_5181
+ +	2	MMAR_5182 MMAR_5183
+ +	2	MMAR_5185 MMAR_5186
+ +	3	MMAR_5194 MMAR_5195 MMAR_5196
+ +	3	MMAR_5200 MMAR_5201 MMAR_5202
+ +	2	MMAR_5209 MMAR_5210
- -	4	MMAR_5212 MMAR_5213 MMAR_5214 MMAR_5215
- -	3	MMAR_5216 MMAR_5217 MMAR_5218
- -	2	MMAR_5226 MMAR_5227
+ +	3	MMAR_5237 MMAR_5238 MMAR_5239
+ +	3	MMAR_5244 MMAR_5245 MMAR_5246
+ +	3	MMAR_5249 MMAR_5250 MMAR_5251
+ +	2	MMAR_5261 MMAR_5262
- -	2	MMAR_5271 MMAR_5272
- -	3	MMAR_5288 MMAR_5289 MMAR_5290
- -	4	MMAR_5299 MMAR_5300 MMAR_5301 MMAR_5302
- -	2	MMAR_5304 MMAR_5305
+ +	2	MMAR_5309 MMAR_5310
+ +	3	MMAR_5311 MMAR_5312 MMAR_5313
- -	2	MMAR_5320 MMAR_5321
+ +	2	MMAR_5336 MMAR_5337
+ +	2	MMAR_5356 MMAR_5357
- -	2	MMAR_5363 MMAR_5364
- -	2	MMAR_5369 MMAR_5370
- -	3	MMAR_5371 MMAR_5372 MMAR_5373
- -	2	MMAR_5376 MMAR_5377
- -	2	MMAR_5378 MMAR_5379
- -	2	MMAR_5394 MMAR_5395
+ +	2	MMAR_5397 MMAR_5398
+ +	2	MMAR_5400 MMAR_5401
+ +	2	MMAR_5402 MMAR_5403
- -	2	MMAR_5412 MMAR_5413
+ +	2	MMAR_5419 MMAR_5420
+ +	2	MMAR_5428 MMAR_5429
- -	2	MMAR_5432 MMAR_5433
+ +	2	MMAR_5441 MMAR_5442
+ +	2	MMAR_5444 MMAR_5445
+ +	2	MMAR_5447 MMAR_5448
+ +	2	MMAR_5449 MMAR_5450
+ +	2	MMAR_5451 MMAR_5452
- -	2	MMAR_5458 MMAR_5459
- -	2	MMAR_5461 MMAR_5462
- -	2	MMAR_5465 MMAR_5466
- -	2	MMAR_5467 MMAR_5468
+ +	3	MMAR_5474 MMAR_5475 MMAR_5476
+ +	2	MMAR_5477 MMAR_5478

## Sheet: early sta predicted operons
early stationary phase
Strand	Operon units	Genes in an operon
+ +	2	MMAR_0001 MMAR_0002
+ +	4	MMAR_0003 MMAR_0004 MMAR_0005 MMAR_0006
- -	2	MMAR_0009 MMAR_0010
- -	3	MMAR_0017 MMAR_0018 MMAR_0019
- -	3	MMAR_0020 MMAR_0021 MMAR_0022
- -	2	MMAR_0025 MMAR_0026
- -	2	MMAR_0027 MMAR_0028
- -	2	MMAR_0033 MMAR_0034
+ +	2	MMAR_0046 MMAR_0047
- -	2	MMAR_0058 MMAR_0059
- -	2	MMAR_0060 MMAR_0061
+ +	2	MMAR_0072 MMAR_0073
+ +	2	MMAR_0078 MMAR_0079
- -	4	MMAR_0080 MMAR_0081 MMAR_0082 MMAR_0083
- -	2	MMAR_0093 MMAR_0094
+ +	2	MMAR_0096 MMAR_0097
+ +	4	MMAR_0099 MMAR_0100 MMAR_0101 MMAR_0102
+ +	2	MMAR_0103 MMAR_0104
+ +	2	MMAR_0107 MMAR_0108
- -	2	MMAR_0115 MMAR_0116
+ +	2	MMAR_0119 MMAR_0120
- -	3	MMAR_0127 MMAR_0128 MMAR_0129
+ +	2	MMAR_0134 MMAR_0135
- -	2	MMAR_0139 MMAR_0140
- -	2	MMAR_0148 MMAR_0149
- -	2	MMAR_0150 MMAR_0151
+ +	2	MMAR_0153 MMAR_0154
- -	2	MMAR_0158 MMAR_0159
- -	2	MMAR_0160 MMAR_0161
+ +	4	MMAR_0163 MMAR_0164 MMAR_0165 MMAR_0166
+ +	3	MMAR_0173 MMAR_0174 MMAR_0175
+ +	2	MMAR_0176 MMAR_0177
+ +	5	MMAR_0181 MMAR_0182 MMAR_0183 MMAR_0184 MMAR_0185
+ +	3	MMAR_0188 MMAR_0189 MMAR_0190
+ +	2	MMAR_0191 MMAR_0193
+ +	2	MMAR_0194 MMAR_0195
+ +	2	MMAR_0197 MMAR_0198
- -	5	MMAR_0207 MMAR_0208 MMAR_0209 MMAR_0210 MMAR_0211
- -	2	MMAR_0212 MMAR_0213
+ +	2	MMAR_0215 MMAR_0216
- -	2	MMAR_0232 MMAR_0233
- -	3	MMAR_0235 MMAR_0236 MMAR_0237
+ +	3	MMAR_0248 MMAR_0249 MMAR_0250
+ +	2	MMAR_0254 MMAR_0255
- -	3	MMAR_0258 MMAR_0259 MMAR_0260
- -	2	MMAR_0268 MMAR_0269
- -	2	MMAR_0273 MMAR_0274
- -	5	MMAR_0275 MMAR_0276 MMAR_0277 MMAR_0278 MMAR_0279
- -	2	MMAR_0281 MMAR_0282
+ +	2	MMAR_0283 MMAR_0284
- -	2	MMAR_0289 MMAR_0290
- -	2	MMAR_0291 MMAR_0292
+ +	3	MMAR_0294 MMAR_0295 MMAR_0296
+ +	2	MMAR_0300 MMAR_0301
- -	2	MMAR_0303 MMAR_0304
+ +	2	MMAR_0307 MMAR_0308
+ +	2	MMAR_0311 MMAR_0312
- -	2	MMAR_0321 MMAR_0322
+ +	2	MMAR_0325 MMAR_0326
- -	2	MMAR_0328 MMAR_0329
+ +	3	MMAR_0335 MMAR_0336 MMAR_0337
+ +	2	MMAR_0348 MMAR_0349
+ +	2	MMAR_0358 MMAR_0359
+ +	2	MMAR_0360 MMAR_0361
- -	2	MMAR_0362 MMAR_0363
- -	2	MMAR_0367 MMAR_0368
- -	2	MMAR_0369 MMAR_0370
- -	2	MMAR_0373 MMAR_0374
+ +	2	MMAR_0376 MMAR_0377
+ +	2	MMAR_0378 MMAR_0379
+ +	2	MMAR_0396 MMAR_0397
+ +	2	MMAR_0399 MMAR_0400
+ +	2	MMAR_0403 MMAR_0404
+ +	3	MMAR_0411 MMAR_0412 MMAR_0413
+ +	3	MMAR_0414 MMAR_0415 MMAR_0416
- -	3	MMAR_0422 MMAR_0423 MMAR_0424
+ +	2	MMAR_0427 MMAR_0428
+ +	2	MMAR_0436 MMAR_0437
- -	3	MMAR_0446 MMAR_0447 MMAR_0448
+ +	2	MMAR_0452 MMAR_0453
+ +	3	MMAR_0456 MMAR_0459 MMAR_0460
+ +	2	MMAR_0466 MMAR_0467
- -	2	MMAR_0472 MMAR_0473
- -	2	MMAR_0478 MMAR_0479
- -	2	MMAR_0480 MMAR_0481
- -	2	MMAR_0482 MMAR_0483
- -	2	MMAR_0484 MMAR_5555
+ +	2	MMAR_0488 MMAR_0489
- -	2	MMAR_0497 MMAR_0498
- -	3	MMAR_0509 MMAR_0510 MMAR_0511
- -	5	MMAR_0519 MMAR_0520 MMAR_0521 MMAR_0522 MMAR_0523
- -	2	MMAR_0532 MMAR_0533
+ +	2	MMAR_0534 MMAR_0535
+ +	2	MMAR_0539 MMAR_0540
+ +	6	MMAR_0546 MMAR_0547 MMAR_0548 MMAR_0549 MMAR_0550 MMAR_0551
+ +	2	MMAR_0563 MMAR_0564
+ +	2	MMAR_0568 MMAR_0569
+ +	2	MMAR_0587 MMAR_0588
+ +	2	MMAR_0589 MMAR_0590
+ +	2	MMAR_0597 MMAR_0598
- -	2	MMAR_0607 MMAR_0608
+ +	2	MMAR_0613 MMAR_0614
- -	4	MMAR_0618 MMAR_0619 MMAR_0620 MMAR_0621
- -	4	MMAR_0625 MMAR_0627 MMAR_0628 MMAR_0629
+ +	5	MMAR_0631 MMAR_0632 MMAR_0633 MMAR_0634 MMAR_0635
+ +	3	MMAR_0638 MMAR_0639 MMAR_0640
- -	2	MMAR_0641 MMAR_0642
- -	2	MMAR_0643 MMAR_0644
+ +	3	MMAR_0649 MMAR_0650 MMAR_0651
+ +	5	MMAR_0656 MMAR_0657 MMAR_0658 MMAR_0659 MMAR_0660
+ +	4	MMAR_0673 MMAR_0674 MMAR_0675 MMAR_0676
- -	3	MMAR_0677 MMAR_0678 MMAR_0679
- -	2	MMAR_0691 MMAR_0692
- -	2	MMAR_0693 MMAR_0694
- -	2	MMAR_0696 MMAR_0697
+ +	2	MMAR_0700 MMAR_0701
+ +	3	MMAR_0709 MMAR_0710 MMAR_0711
- -	2	MMAR_0713 MMAR_0714
+ +	3	MMAR_0719 MMAR_0720 MMAR_0721
+ +	3	MMAR_0723 MMAR_0724 MMAR_0725
+ +	2	MMAR_0727 MMAR_0728
- -	2	MMAR_0733 MMAR_0734
- -	2	MMAR_0740 MMAR_0741
- -	2	MMAR_0753 MMAR_0754
- -	2	MMAR_0757 MMAR_0758
- -	2	MMAR_0766 MMAR_0767
- -	2	MMAR_0768 MMAR_0769
- -	2	MMAR_0771 MMAR_0772
+ +	3	MMAR_0773 MMAR_0774 MMAR_0775
- -	2	MMAR_0778 MMAR_0779
+ +	2	MMAR_0780 MMAR_0781
+ +	2	MMAR_0782 MMAR_0783
+ +	2	MMAR_0785 MMAR_0786
- -	3	MMAR_0787 MMAR_0789 MMAR_0790
+ +	2	MMAR_0791 MMAR_0792
+ +	2	MMAR_0793 MMAR_0794
- -	2	MMAR_0795 MMAR_0796
+ +	3	MMAR_0801 MMAR_0802 MMAR_0803
- -	2	MMAR_0806 MMAR_0807
+ +	2	MMAR_0811 MMAR_0812
- -	2	MMAR_0817 MMAR_0818
+ +	2	MMAR_0824 MMAR_0825
+ +	3	MMAR_0826 MMAR_0827 MMAR_0828
+ +	2	MMAR_0829 MMAR_0830
+ +	2	MMAR_0835 MMAR_0836
+ +	3	MMAR_0840 MMAR_0841 MMAR_0842
+ +	2	MMAR_0843 MMAR_0844
+ +	2	MMAR_0846 MMAR_0847
- -	2	MMAR_0851 MMAR_0852
- -	2	MMAR_0857 MMAR_0858
+ +	2	MMAR_0859 MMAR_0860
- -	2	MMAR_0863 MMAR_0864
- -	2	MMAR_0867 MMAR_0868
+ +	2	MMAR_0870 MMAR_0871
+ +	3	MMAR_0872 MMAR_0873 MMAR_0874
+ +	2	MMAR_0875 MMAR_0876
+ +	2	MMAR_0884 MMAR_0885
- -	2	MMAR_0895 MMAR_0896
+ +	2	MMAR_0901 MMAR_0902
+ +	2	MMAR_0905 MMAR_0906
- -	2	MMAR_0909 MMAR_0910
+ +	2	MMAR_0911 MMAR_0912
- -	2	MMAR_0913 MMAR_0914
- -	2	MMAR_0918 MMAR_0919
- -	3	MMAR_0921 MMAR_0922 MMAR_0923
+ +	2	MMAR_0936 MMAR_0937
- -	2	MMAR_0953 MMAR_0954
- -	2	MMAR_0957 MMAR_0958
+ +	2	MMAR_0960 MMAR_0961
- -	2	MMAR_0963 MMAR_0965
+ +	2	MMAR_0966 MMAR_0967
+ +	3	MMAR_0970 MMAR_0971 MMAR_0972
+ +	2	MMAR_0973 MMAR_0974
- -	2	MMAR_0975 MMAR_0976
- -	2	MMAR_0979 MMAR_0980
- -	2	MMAR_0981 MMAR_0982
+ +	2	MMAR_0986 MMAR_0987
+ +	2	MMAR_0990 MMAR_0991
+ +	2	MMAR_0993 MMAR_0994
+ +	2	MMAR_1001 MMAR_1002
+ +	2	MMAR_1003 MMAR_1004
- -	2	MMAR_1005 MMAR_1006
- -	2	MMAR_1008 MMAR_1009
+ +	2	MMAR_1010 MMAR_1011
+ +	3	MMAR_1012 MMAR_1013 MMAR_1014
- -	2	MMAR_1018 MMAR_1019
+ +	2	MMAR_1020 MMAR_1021
+ +	2	MMAR_1028 MMAR_1029
+ +	4	MMAR_1035 MMAR_1036 MMAR_1037 MMAR_1038
+ +	2	MMAR_1041 MMAR_1042
+ +	2	MMAR_1044 MMAR_1045
+ +	4	MMAR_1048 MMAR_1049 MMAR_1050 MMAR_1051
+ +	2	MMAR_1053 MMAR_1054
- -	2	MMAR_1064 MMAR_1065
+ +	2	MMAR_1070 MMAR_1071
- -	2	MMAR_1078 MMAR_1079
- -	2	MMAR_1083 MMAR_1084
+ +	4	MMAR_1085 MMAR_1086 MMAR_1087 MMAR_1088
+ +	3	MMAR_1116 MMAR_1117 MMAR_1118
+ +	2	MMAR_1120 MMAR_1121
+ +	2	MMAR_1133 MMAR_1134
+ +	2	MMAR_1137 MMAR_1138
- -	2	MMAR_1143 MMAR_1144
+ +	2	MMAR_1150 MMAR_1151
+ +	2	MMAR_1165 MMAR_1166
+ +	3	MMAR_1167 MMAR_1168 MMAR_1169
+ +	2	MMAR_1170 MMAR_1171
- -	2	MMAR_1181 MMAR_1182
- -	2	MMAR_1184 MMAR_1185
+ +	2	MMAR_1188 MMAR_1189
- -	2	MMAR_1191 MMAR_1192
+ +	2	MMAR_1198 MMAR_1199
- -	2	MMAR_1200 MMAR_1201
- -	2	MMAR_1202 MMAR_1203
+ +	2	MMAR_1205 MMAR_1206
+ +	2	MMAR_1210 MMAR_1211
- -	2	MMAR_1212 MMAR_1213
- -	2	MMAR_1218 MMAR_1219
+ +	2	MMAR_1224 MMAR_1225
+ +	2	MMAR_1229 MMAR_1230
+ +	2	MMAR_1231 MMAR_1232
+ +	2	MMAR_1234 MMAR_1235
- -	2	MMAR_1237 MMAR_1238
+ +	2	MMAR_1242 MMAR_1243
+ +	2	MMAR_1245 MMAR_1246
+ +	2	MMAR_1247 MMAR_1248
- -	3	MMAR_1251 MMAR_1252 MMAR_1253
- -	2	MMAR_1255 MMAR_1256
+ +	3	MMAR_1261 MMAR_1262 MMAR_1263
+ +	2	MMAR_1264 MMAR_1265
- -	2	MMAR_1272 MMAR_1273
+ +	2	MMAR_1276 MMAR_1277
+ +	2	MMAR_1292 MMAR_1293
+ +	2	MMAR_1294 MMAR_1295
+ +	3	MMAR_1296 MMAR_1297 MMAR_1298
+ +	2	MMAR_1300 MMAR_1301
+ +	4	MMAR_1306 MMAR_1307 MMAR_1308 MMAR_1309
+ +	2	MMAR_1312 MMAR_1313
+ +	2	MMAR_1315 MMAR_1316
- -	2	MMAR_1319 MMAR_1320
+ +	2	MMAR_1322 MMAR_1323
+ +	3	MMAR_1325 MMAR_1326 MMAR_1327
+ +	3	MMAR_1334 MMAR_1335 MMAR_1336
- -	3	MMAR_1341 MMAR_1342 MMAR_1343
- -	2	MMAR_1345 MMAR_1346
+ +	2	MMAR_1351 MMAR_1352
- -	2	MMAR_1354 MMAR_1355
+ +	3	MMAR_1358 MMAR_1359 MMAR_1360
- -	2	MMAR_1362 MMAR_1363
+ +	2	MMAR_1370 MMAR_1371
+ +	2	MMAR_1374 MMAR_1375
+ +	2	MMAR_1380 MMAR_1381
+ +	2	MMAR_1382 MMAR_1383
+ +	3	MMAR_1384 MMAR_1385 MMAR_1386
- -	3	MMAR_1391 MMAR_1392 MMAR_1393
+ +	2	MMAR_1394 MMAR_1395
+ +	4	MMAR_1399 MMAR_1400 MMAR_1401 MMAR_1402
+ +	2	MMAR_1410 MMAR_1411
+ +	2	MMAR_1415 MMAR_1418
- -	3	MMAR_1422 MMAR_1423 MMAR_1424
+ +	2	MMAR_1444 MMAR_1445
- -	2	MMAR_1447 MMAR_1448
- -	2	MMAR_5540 MMAR_1452
- -	2	MMAR_2531 MMAR_1457
- -	4	MMAR_1459 MMAR_1460 MMAR_1461 MMAR_1462
- -	3	MMAR_1470 MMAR_1471 MMAR_1472
- -	7	MMAR_1473 MMAR_1474 MMAR_1475 MMAR_1476 MMAR_1477 MMAR_1478 MMAR_1479
- -	2	MMAR_1481 MMAR_1482
- -	2	MMAR_1488 MMAR_1489
- -	2	MMAR_1491 MMAR_1492
- -	2	MMAR_1493 MMAR_1494
- -	5	MMAR_1499 MMAR_1500 MMAR_1501 MMAR_1502 MMAR_1503
+ +	3	MMAR_1504 MMAR_1505 MMAR_1506
- -	3	MMAR_1509 MMAR_1510 MMAR_1511
+ +	2	MMAR_1524 MMAR_1525
- -	3	MMAR_1542 MMAR_1543 MMAR_1544
- -	2	MMAR_1550 MMAR_1551
- -	2	MMAR_1554 MMAR_1555
+ +	2	MMAR_1557 MMAR_1558
- -	3	MMAR_1562 MMAR_1563 MMAR_1564
- -	3	MMAR_1568 MMAR_1569 MMAR_1570
+ +	3	MMAR_1574 MMAR_1575 MMAR_1576
- -	2	MMAR_1577 MMAR_1578
- -	2	MMAR_1580 MMAR_1581
+ +	2	MMAR_1586 MMAR_1587
- -	2	MMAR_1589 MMAR_1590
+ +	2	MMAR_1597 MMAR_1598
- -	2	MMAR_1613 MMAR_1614
+ +	2	MMAR_1619 MMAR_1620
+ +	2	MMAR_1624 MMAR_1625
+ +	2	MMAR_1630 MMAR_1631
+ +	3	MMAR_1639 MMAR_1640 MMAR_1641
+ +	2	MMAR_1647 MMAR_1648
- -	2	MMAR_1649 MMAR_1650
+ +	4	MMAR_1653 MMAR_1654 MMAR_1655 MMAR_1656
+ +	4	MMAR_1657 MMAR_1658 MMAR_1659 MMAR_1660
- -	4	MMAR_1670 MMAR_1671 MMAR_1672 MMAR_1673
+ +	2	MMAR_1674 MMAR_1675
+ +	2	MMAR_1684 MMAR_1685
+ +	2	MMAR_1689 MMAR_1690
+ +	2	MMAR_1715 MMAR_1716
+ +	2	MMAR_1718 MMAR_1719
- -	3	MMAR_1723 MMAR_1724 MMAR_1725
+ +	3	MMAR_1736 MMAR_1737 MMAR_1738
+ +	2	MMAR_1746 MMAR_1747
+ +	3	MMAR_1748 MMAR_1749 MMAR_1750
+ +	2	MMAR_1755 MMAR_1756
+ +	2	MMAR_1760 MMAR_1761
+ +	2	MMAR_1766 MMAR_1767
- -	3	MMAR_1768 MMAR_1769 MMAR_1770
- -	5	MMAR_1771 MMAR_1772 MMAR_1773 MMAR_1774 MMAR_1775
- -	3	MMAR_1776 MMAR_1777 MMAR_1778
+ +	2	MMAR_1783 MMAR_1784
+ +	3	MMAR_1794 MMAR_1795 MMAR_1796
+ +	2	MMAR_1799 MMAR_1800
+ +	2	MMAR_1816 MMAR_1817
+ +	2	MMAR_1819 MMAR_1820
+ +	2	MMAR_1830 MMAR_1831
- -	2	MMAR_1834 MMAR_1835
+ +	3	MMAR_1836 MMAR_1837 MMAR_1838
+ +	2	MMAR_1843 MMAR_1844
- -	2	MMAR_1847 MMAR_1848
- -	3	MMAR_1853 MMAR_1854 MMAR_1855
- -	2	MMAR_1856 MMAR_1857
- -	3	MMAR_1860 MMAR_1861 MMAR_1862
- -	2	MMAR_1863 MMAR_1864
- -	2	MMAR_1866 MMAR_1867
- -	2	MMAR_1871 MMAR_1872
+ +	3	MMAR_1883 MMAR_1884 MMAR_1885
+ +	2	MMAR_1886 MMAR_1887
+ +	2	MMAR_1896 MMAR_1897
+ +	2	MMAR_1898 MMAR_1899
- -	2	MMAR_1908 MMAR_1909
- -	2	MMAR_1910 MMAR_1911
+ +	2	MMAR_1913 MMAR_1914
+ +	3	MMAR_1917 MMAR_1918 MMAR_1919
+ +	2	MMAR_1923 MMAR_1924
+ +	2	MMAR_1926 MMAR_1927
+ +	3	MMAR_1929 MMAR_1930 MMAR_1931
+ +	2	MMAR_1932 MMAR_1933
+ +	2	MMAR_1935 MMAR_1936
+ +	3	MMAR_1939 MMAR_1940 MMAR_1941
+ +	2	MMAR_1950 MMAR_1951
+ +	2	MMAR_1952 MMAR_1953
+ +	2	MMAR_1956 MMAR_1957
+ +	2	MMAR_1958 MMAR_1959
+ +	2	MMAR_1960 MMAR_1961
- -	3	MMAR_1964 MMAR_1965 MMAR_1966
+ +	3	MMAR_1969 MMAR_1970 MMAR_1971
+ +	2	MMAR_1979 MMAR_1980
+ +	2	MMAR_1985 MMAR_1986
+ +	2	MMAR_1988 MMAR_1989
- -	2	MMAR_2006 MMAR_2007
- -	2	MMAR_2009 MMAR_2010
- -	2	MMAR_2011 MMAR_2012
+ +	2	MMAR_2017 MMAR_2018
- -	2	MMAR_2022 MMAR_2023
+ +	2	MMAR_2024 MMAR_2025
+ +	2	MMAR_2027 MMAR_2028
- -	3	MMAR_2029 MMAR_2030 MMAR_2031
- -	2	MMAR_2036 MMAR_2037
+ +	2	MMAR_2040 MMAR_2041
- -	2	MMAR_2044 MMAR_2045
+ +	2	MMAR_2050 MMAR_2051
- -	3	MMAR_2069 MMAR_2070 MMAR_2071
+ +	2	MMAR_2072 MMAR_2073
+ +	3	MMAR_2074 MMAR_2075 MMAR_2076
- -	2	MMAR_2078 MMAR_2079
+ +	5	MMAR_2080 MMAR_2081 MMAR_2082 MMAR_2083 MMAR_2084
+ +	2	MMAR_2089 MMAR_2090
+ +	2	MMAR_2091 MMAR_2092
+ +	3	MMAR_2094 MMAR_2095 MMAR_2096
- -	2	MMAR_2104 MMAR_2105
- -	2	MMAR_2106 MMAR_2107
+ +	2	MMAR_2114 MMAR_2115
- -	2	MMAR_2116 MMAR_2117
+ +	3	MMAR_2120 MMAR_2121 MMAR_2122
+ +	2	MMAR_2123 MMAR_2124
+ +	2	MMAR_2126 MMAR_2127
- -	2	MMAR_2131 MMAR_2132
+ +	2	MMAR_2139 MMAR_2140
- -	2	MMAR_2142 MMAR_2143
+ +	3	MMAR_2146 MMAR_2147 MMAR_2148
- -	2	MMAR_2155 MMAR_2156
+ +	2	MMAR_2158 MMAR_2159
+ +	2	MMAR_2162 MMAR_2163
+ +	2	MMAR_2171 MMAR_2172
+ +	2	MMAR_2175 MMAR_2176
+ +	2	MMAR_2180 MMAR_2181
+ +	2	MMAR_2182 MMAR_2183
- -	2	MMAR_2185 MMAR_2186
+ +	2	MMAR_2201 MMAR_2202
+ +	2	MMAR_2203 MMAR_2204
- -	3	MMAR_2206 MMAR_2207 MMAR_2208
+ +	2	MMAR_2217 MMAR_2218
+ +	2	MMAR_2222 MMAR_2223
+ +	4	MMAR_2227 MMAR_2228 MMAR_2229 MMAR_2230
- -	2	MMAR_2232 MMAR_2233
- -	2	MMAR_2242 MMAR_2243
- -	2	MMAR_2245 MMAR_2246
- -	2	MMAR_2248 MMAR_2249
- -	2	MMAR_2250 MMAR_2251
- -	2	MMAR_2252 MMAR_2253
- -	4	MMAR_2261 MMAR_2262 MMAR_2263 MMAR_2264
+ +	3	MMAR_2266 MMAR_2267 MMAR_2268
+ +	2	MMAR_2269 MMAR_2270
+ +	2	MMAR_2275 MMAR_2276
- -	2	MMAR_2281 MMAR_2282
+ +	5	MMAR_2283 MMAR_2284 MMAR_2285 MMAR_2286 MMAR_2287
+ +	2	MMAR_2289 MMAR_2290
+ +	2	MMAR_2294 MMAR_2295
+ +	2	MMAR_2302 MMAR_2303
+ +	2	MMAR_2304 MMAR_2305
- -	2	MMAR_2306 MMAR_2307
+ +	2	MMAR_2314 MMAR_2315
+ +	3	MMAR_2316 MMAR_2317 MMAR_2318
- -	2	MMAR_2329 MMAR_2330
- -	2	MMAR_2332 MMAR_2333
- -	2	MMAR_2342 MMAR_2343
+ +	3	MMAR_2345 MMAR_2346 MMAR_2347
- -	2	MMAR_2354 MMAR_2355
- -	2	MMAR_2364 MMAR_2365
+ +	2	MMAR_2366 MMAR_2367
+ +	2	MMAR_2370 MMAR_2371
- -	2	MMAR_2377 MMAR_2378
- -	2	MMAR_2380 MMAR_2381
+ +	3	MMAR_2383 MMAR_2384 MMAR_2385
+ +	2	MMAR_2387 MMAR_5574
+ +	2	MMAR_2392 MMAR_2393
+ +	4	MMAR_2396 MMAR_2397 MMAR_2398 MMAR_2399
+ +	2	MMAR_2400 MMAR_2401
+ +	3	MMAR_2414 MMAR_2415 MMAR_2416
+ +	2	MMAR_2420 MMAR_2421
- -	2	MMAR_2424 MMAR_2425
- -	2	MMAR_2426 MMAR_2427
+ +	2	MMAR_2433 MMAR_2434
+ +	2	MMAR_2437 MMAR_2438
- -	2	MMAR_2444 MMAR_2445
+ +	2	MMAR_2449 MMAR_2450
+ +	2	MMAR_2453 MMAR_2454
+ +	3	MMAR_2455 MMAR_2456 MMAR_2457
+ +	2	MMAR_2458 MMAR_2459
+ +	2	MMAR_2461 MMAR_2462
+ +	2	MMAR_2463 MMAR_2464
+ +	2	MMAR_2466 MMAR_2467
+ +	2	MMAR_2468 MMAR_2469
+ +	2	MMAR_2472 MMAR_2473
- -	3	MMAR_2482 MMAR_2483 MMAR_2484
- -	2	MMAR_2485 MMAR_2486
- -	2	MMAR_2493 MMAR_2494
+ +	3	MMAR_2495 MMAR_2496 MMAR_2497
+ +	3	MMAR_2498 MMAR_2499 MMAR_2500
+ +	4	MMAR_2501 MMAR_2502 MMAR_2503 MMAR_2504
+ +	5	MMAR_2510 MMAR_2511 MMAR_2512 MMAR_2513 MMAR_2514
- -	2	MMAR_2515 MMAR_2516
- -	3	MMAR_2517 MMAR_2518 MMAR_2519
- -	2	MMAR_2520 MMAR_2521
+ +	4	MMAR_2522 MMAR_2523 MMAR_2524 MMAR_2525
+ +	3	MMAR_2527 MMAR_2528 MMAR_2547
+ +	2	MMAR_2532 MMAR_2533
- -	3	MMAR_2534 MMAR_2535 MMAR_2536
+ +	2	MMAR_2539 MMAR_2541
+ +	2	MMAR_2543 MMAR_2545
- -	3	MMAR_2552 MMAR_2553 MMAR_2554
- -	2	MMAR_2562 MMAR_2563
+ +	2	MMAR_2564 MMAR_2565
- -	2	MMAR_2568 MMAR_2569
+ +	2	MMAR_2570 MMAR_2571
+ +	2	MMAR_2574 MMAR_2575
- -	2	MMAR_2576 MMAR_2577
+ +	2	MMAR_2579 MMAR_2580
+ +	2	MMAR_2581 MMAR_2582
+ +	2	MMAR_2585 MMAR_2586
- -	2	MMAR_2587 MMAR_2588
- -	2	MMAR_2589 MMAR_2590
- -	2	MMAR_2594 MMAR_2595
- -	3	MMAR_2597 MMAR_2598 MMAR_2599
+ +	2	MMAR_2608 MMAR_2609
+ +	2	MMAR_2617 MMAR_2618
- -	2	MMAR_2630 MMAR_2631
+ +	2	MMAR_2635 MMAR_2636
+ +	3	MMAR_2644 MMAR_2645 MMAR_2646
+ +	2	MMAR_2647 MMAR_2648
- -	2	MMAR_2657 MMAR_2659
+ +	2	MMAR_2664 MMAR_2665
+ +	4	MMAR_2669 MMAR_2670 MMAR_2671 MMAR_2672
+ +	2	MMAR_2674 MMAR_2675
+ +	4	MMAR_2676 MMAR_2677 MMAR_2678 MMAR_2679
+ +	3	MMAR_2683 MMAR_2684 MMAR_2685
+ +	2	MMAR_2699 MMAR_2700
- -	2	MMAR_2709 MMAR_2710
- -	3	MMAR_2715 MMAR_2716 MMAR_2717
+ +	2	MMAR_2726 MMAR_2727
- -	2	MMAR_2728 MMAR_2729
+ +	2	MMAR_2735 MMAR_2736
+ +	2	MMAR_2737 MMAR_2738
- -	3	MMAR_2741 MMAR_2742 MMAR_2743
- -	2	MMAR_2748 MMAR_2749
- -	5	MMAR_2751 MMAR_2752 MMAR_2753 MMAR_2754 MMAR_2755
+ +	3	MMAR_2756 MMAR_2757 MMAR_2758
- -	3	MMAR_2767 MMAR_2768 MMAR_2769
- -	2	MMAR_2774 MMAR_2775
- -	3	MMAR_2781 MMAR_2782 MMAR_2783
+ +	2	MMAR_2784 MMAR_2785
+ +	2	MMAR_2795 MMAR_2796
+ +	2	MMAR_2798 MMAR_2799
- -	2	MMAR_2804 MMAR_2805
- -	3	MMAR_2816 MMAR_2817 MMAR_2818
+ +	2	MMAR_2827 MMAR_2828
- -	3	MMAR_2829 MMAR_2830 MMAR_2831
+ +	2	MMAR_2840 MMAR_2841
- -	2	MMAR_2842 MMAR_2843
+ +	2	MMAR_2847 MMAR_2848
+ +	2	MMAR_2858 MMAR_2859
- -	2	MMAR_2861 MMAR_2862
+ +	2	MMAR_2864 MMAR_2865
+ +	2	MMAR_2867 MMAR_2868
+ +	2	MMAR_2871 MMAR_2872
+ +	2	MMAR_2874 MMAR_2875
+ +	3	MMAR_2877 MMAR_2878 MMAR_2879
+ +	2	MMAR_2881 MMAR_2882
+ +	4	MMAR_2884 MMAR_2885 MMAR_2886 MMAR_2887
+ +	3	MMAR_2888 MMAR_2889 MMAR_2890
- -	2	MMAR_2892 MMAR_2893
+ +	2	MMAR_2897 MMAR_2898
- -	2	MMAR_2899 MMAR_2900
- -	2	MMAR_2907 MMAR_2908
- -	2	MMAR_2918 MMAR_2919
- -	2	MMAR_2923 MMAR_2924
- -	2	MMAR_2926 MMAR_2927
+ +	2	MMAR_2928 MMAR_2929
- -	2	MMAR_2930 MMAR_2931
+ +	2	MMAR_2939 MMAR_2940
+ +	2	MMAR_2951 MMAR_2952
+ +	2	MMAR_2963 MMAR_2964
+ +	2	MMAR_2967 MMAR_2968
- -	2	MMAR_2970 MMAR_2971
+ +	2	MMAR_2972 MMAR_2973
- -	2	MMAR_2974 MMAR_2975
+ +	3	MMAR_2978 MMAR_2979 MMAR_2980
- -	2	MMAR_2993 MMAR_2994
- -	2	MMAR_2995 MMAR_2996
- -	2	MMAR_3000 MMAR_3001
- -	2	MMAR_3006 MMAR_3007
- -	3	MMAR_3014 MMAR_3015 MMAR_3016
- -	2	MMAR_3019 MMAR_3020
- -	2	MMAR_3028 MMAR_3029
- -	3	MMAR_3037 MMAR_3038 MMAR_3039
+ +	2	MMAR_3040 MMAR_3041
- -	2	MMAR_3047 MMAR_3048
- -	2	MMAR_3049 MMAR_3050
- -	3	MMAR_3053 MMAR_3054 MMAR_3055
- -	2	MMAR_3060 MMAR_3061
+ +	3	MMAR_3063 MMAR_3064 MMAR_3065
+ +	2	MMAR_3066 MMAR_3067
- -	2	MMAR_3068 MMAR_3069
- -	2	MMAR_3070 MMAR_3071
- -	2	MMAR_3074 MMAR_3075
- -	3	MMAR_3081 MMAR_3082 MMAR_3083
- -	2	MMAR_3084 MMAR_3085
+ +	2	MMAR_3088 MMAR_3089
- -	4	MMAR_3101 MMAR_3102 MMAR_3103 MMAR_3104
- -	2	MMAR_3109 MMAR_3110
- -	2	MMAR_3112 MMAR_3113
- -	2	MMAR_3115 MMAR_3116
- -	2	MMAR_3121 MMAR_3122
- -	3	MMAR_3124 MMAR_3125 MMAR_3126
+ +	2	MMAR_3128 MMAR_3129
- -	3	MMAR_3135 MMAR_3136 MMAR_3137
- -	3	MMAR_3153 MMAR_3154 MMAR_3155
- -	2	MMAR_3158 MMAR_3159
- -	2	MMAR_3160 MMAR_3161
+ +	3	MMAR_3162 MMAR_3163 MMAR_3164
+ +	2	MMAR_3166 MMAR_5567
- -	2	MMAR_3176 MMAR_3177
- -	2	MMAR_3185 MMAR_3186
- -	2	MMAR_3189 MMAR_3190
- -	3	MMAR_3191 MMAR_3192 MMAR_3193
- -	2	MMAR_3198 MMAR_3199
- -	2	MMAR_3201 MMAR_3202
- -	2	MMAR_3212 MMAR_3213
- -	3	MMAR_3215 MMAR_3216 MMAR_3217
+ +	2	MMAR_3220 MMAR_3221
- -	3	MMAR_3228 MMAR_3229 MMAR_3230
- -	2	MMAR_3233 MMAR_3234
+ +	3	MMAR_3238 MMAR_3239 MMAR_3240
- -	2	MMAR_3242 MMAR_3243
+ +	2	MMAR_3250 MMAR_3251
+ +	2	MMAR_3252 MMAR_3253
- -	2	MMAR_3262 MMAR_3263
- -	2	MMAR_3264 MMAR_3265
- -	2	MMAR_3266 MMAR_3267
- -	2	MMAR_3272 MMAR_3273
+ +	2	MMAR_3276 MMAR_3277
+ +	3	MMAR_3279 MMAR_3280 MMAR_3281
- -	2	MMAR_3282 MMAR_3283
- -	2	MMAR_3293 MMAR_3294
+ +	2	MMAR_3301 MMAR_3302
- -	3	MMAR_3319 MMAR_3320 MMAR_3321
+ +	2	MMAR_3329 MMAR_3330
+ +	2	MMAR_3339 MMAR_3340
+ +	3	MMAR_3344 MMAR_3345 MMAR_3346
- -	2	MMAR_3348 MMAR_3349
- -	2	MMAR_3353 MMAR_3354
+ +	3	MMAR_3360 MMAR_3361 MMAR_3362
- -	2	MMAR_3363 MMAR_3364
+ +	2	MMAR_3368 MMAR_3369
- -	2	MMAR_3370 MMAR_3371
- -	2	MMAR_3375 MMAR_3376
- -	2	MMAR_3380 MMAR_3381
+ +	4	MMAR_3383 MMAR_3384 MMAR_3385 MMAR_3386
+ +	2	MMAR_3389 MMAR_3390
+ +	2	MMAR_3394 MMAR_3395
+ +	2	MMAR_3400 MMAR_3401
+ +	2	MMAR_3407 MMAR_3408
+ +	2	MMAR_3416 MMAR_3417
+ +	2	MMAR_3420 MMAR_3421
+ +	2	MMAR_3429 MMAR_3430
- -	2	MMAR_3434 MMAR_3435
+ +	3	MMAR_3436 MMAR_3437 MMAR_3438
+ +	2	MMAR_3440 MMAR_3441
+ +	2	MMAR_3443 MMAR_3444
- -	2	MMAR_3445 MMAR_3446
+ +	2	MMAR_3448 MMAR_3449
- -	2	MMAR_3457 MMAR_3461
- -	2	MMAR_3479 MMAR_3480
- -	2	MMAR_3481 MMAR_3482
+ +	7	MMAR_3488 MMAR_3489 MMAR_3490 MMAR_3491 MMAR_3492 MMAR_3493 MMAR_3494
- -	6	MMAR_3497 MMAR_3498 MMAR_3499 MMAR_3500 MMAR_3501 MMAR_3502
+ +	3	MMAR_3510 MMAR_3511 MMAR_3512
- -	3	MMAR_3513 MMAR_3514 MMAR_3515
+ +	3	MMAR_3517 MMAR_3518 MMAR_3519
- -	2	MMAR_3527 MMAR_3528
- -	2	MMAR_3533 MMAR_3534
+ +	2	MMAR_3544 MMAR_3545
+ +	2	MMAR_3571 MMAR_3572
+ +	3	MMAR_3580 MMAR_3581 MMAR_3582
+ +	2	MMAR_3584 MMAR_3585
+ +	3	MMAR_3596 MMAR_3597 MMAR_3598
- -	3	MMAR_3599 MMAR_3600 MMAR_3601
+ +	2	MMAR_3606 MMAR_3607
- -	2	MMAR_5561 MMAR_3613
- -	2	MMAR_3615 MMAR_3616
- -	2	MMAR_3620 MMAR_3621
+ +	2	MMAR_3627 MMAR_3628
- -	2	MMAR_3629 MMAR_3630
+ +	2	MMAR_3635 MMAR_3636
- -	2	MMAR_3637 MMAR_3638
+ +	2	MMAR_3643 MMAR_3644
+ +	2	MMAR_3645 MMAR_3646
- -	2	MMAR_3650 MMAR_3651
- -	2	MMAR_3654 MMAR_3655
- -	2	MMAR_3663 MMAR_3664
- -	3	MMAR_3665 MMAR_3666 MMAR_3667
+ +	2	MMAR_3668 MMAR_3669
- -	2	MMAR_3670 MMAR_3671
- -	2	MMAR_3674 MMAR_3675
- -	2	MMAR_3677 MMAR_3678
+ +	2	MMAR_3686 MMAR_3687
- -	3	MMAR_3689 MMAR_3690 MMAR_3691
+ +	3	MMAR_3692 MMAR_3693 MMAR_3694
- -	2	MMAR_3696 MMAR_3697
+ +	2	MMAR_3699 MMAR_3700
+ +	2	MMAR_3702 MMAR_3703
- -	2	MMAR_3705 MMAR_3706
+ +	2	MMAR_3712 MMAR_3713
- -	5	MMAR_3715 MMAR_3716 MMAR_3717 MMAR_3718 MMAR_3719
- -	3	MMAR_3722 MMAR_3723 MMAR_3724
+ +	2	MMAR_3727 MMAR_3728
- -	3	MMAR_3730 MMAR_3731 MMAR_3732
- -	2	MMAR_3734 MMAR_3735
+ +	2	MMAR_3741 MMAR_3742
+ +	2	MMAR_3743 MMAR_3744
- -	3	MMAR_3745 MMAR_3746 MMAR_3747
- -	2	MMAR_3756 MMAR_3757
- -	3	MMAR_3765 MMAR_3766 MMAR_3767
- -	3	MMAR_3770 MMAR_3771 MMAR_3772
- -	2	MMAR_3774 MMAR_3775
- -	2	MMAR_3778 MMAR_3779
- -	4	MMAR_3780 MMAR_3782 MMAR_3784 MMAR_3785
- -	2	MMAR_3793 MMAR_3794
+ +	2	MMAR_3797 MMAR_3798
+ +	2	MMAR_3799 MMAR_3800
- -	2	MMAR_3804 MMAR_3805
- -	3	MMAR_3811 MMAR_3812 MMAR_3813
+ +	2	MMAR_3822 MMAR_3823
- -	2	MMAR_3825 MMAR_3826
- -	3	MMAR_3827 MMAR_3828 MMAR_3829
- -	2	MMAR_3830 MMAR_3831
- -	2	MMAR_3834 MMAR_3835
- -	2	MMAR_5558 MMAR_3838
- -	3	MMAR_3841 MMAR_3842 MMAR_3843
- -	3	MMAR_3844 MMAR_3845 MMAR_3846
- -	2	MMAR_3851 MMAR_3852
+ +	2	MMAR_3865 MMAR_3866
+ +	2	MMAR_3873 MMAR_3874
- -	2	MMAR_3876 MMAR_3877
- -	4	MMAR_3881 MMAR_3882 MMAR_3883 MMAR_3884
- -	2	MMAR_3886 MMAR_3887
- -	4	MMAR_3889 MMAR_3890 MMAR_3891 MMAR_3892
- -	2	MMAR_3894 MMAR_3895
- -	2	MMAR_3896 MMAR_3897
- -	2	MMAR_3899 MMAR_3900
- -	2	MMAR_3903 MMAR_3904
- -	2	MMAR_3910 MMAR_3911
- -	3	MMAR_3919 MMAR_3921 MMAR_3923
- -	3	MMAR_3928 MMAR_3929 MMAR_3930
- -	4	MMAR_3932 MMAR_3933 MMAR_3934 MMAR_3935
- -	2	MMAR_3940 MMAR_3941
- -	2	MMAR_3942 MMAR_3943
+ +	2	MMAR_3946 MMAR_3947
- -	2	MMAR_3962 MMAR_3963
+ +	2	MMAR_3964 MMAR_3965
- -	2	MMAR_3966 MMAR_3967
- -	2	MMAR_3972 MMAR_3973
+ +	3	MMAR_3975 MMAR_3976 MMAR_3977
+ +	3	MMAR_3981 MMAR_3982 MMAR_3983
+ +	3	MMAR_3985 MMAR_3986 MMAR_3987
- -	2	MMAR_3992 MMAR_3993
- -	2	MMAR_3998 MMAR_3999
- -	3	MMAR_4001 MMAR_4002 MMAR_4003
+ +	2	MMAR_4006 MMAR_4007
- -	2	MMAR_4010 MMAR_4011
- -	3	MMAR_4012 MMAR_4013 MMAR_4014
+ +	3	MMAR_4024 MMAR_4025 MMAR_4026
- -	2	MMAR_4031 MMAR_4032
- -	3	MMAR_4035 MMAR_4036 MMAR_4037
- -	2	MMAR_4040 MMAR_4041
- -	3	MMAR_4042 MMAR_4043 MMAR_4044
+ +	2	MMAR_4049 MMAR_4050
+ +	3	MMAR_4055 MMAR_4056 MMAR_4057
+ +	2	MMAR_4060 MMAR_4061
- -	2	MMAR_4063 MMAR_4064
+ +	2	MMAR_4071 MMAR_4072
- -	2	MMAR_4073 MMAR_4074
+ +	2	MMAR_4078 MMAR_4079
- -	2	MMAR_4085 MMAR_4086
- -	2	MMAR_4088 MMAR_4089
- -	3	MMAR_4090 MMAR_4091 MMAR_4092
- -	2	MMAR_4096 MMAR_4097
- -	2	MMAR_4100 MMAR_4101
- -	3	MMAR_4103 MMAR_4104 MMAR_4105
+ +	2	MMAR_4107 MMAR_5576
- -	3	MMAR_4111 MMAR_4112 MMAR_4113
+ +	2	MMAR_4118 MMAR_4119
+ +	2	MMAR_4120 MMAR_4121
- -	2	MMAR_4124 MMAR_4125
+ +	2	MMAR_4129 MMAR_4130
+ +	3	MMAR_4136 MMAR_4137 MMAR_4138
- -	3	MMAR_4140 MMAR_4141 MMAR_4142
+ +	3	MMAR_4151 MMAR_4152 MMAR_4153
+ +	2	MMAR_4155 MMAR_4156
+ +	2	MMAR_4158 MMAR_4159
+ +	2	MMAR_4170 MMAR_4171
+ +	2	MMAR_4174 MMAR_4175
- -	2	MMAR_4180 MMAR_4181
+ +	3	MMAR_4184 MMAR_4185 MMAR_4186
+ +	2	MMAR_4193 MMAR_4194
- -	3	MMAR_4200 MMAR_4201 MMAR_4202
- -	2	MMAR_4204 MMAR_4205
+ +	3	MMAR_4208 MMAR_4209 MMAR_4210
- -	4	MMAR_4213 MMAR_4214 MMAR_4215 MMAR_4216
+ +	3	MMAR_4221 MMAR_4222 MMAR_4223
- -	3	MMAR_4229 MMAR_4230 MMAR_4231
- -	2	MMAR_4232 MMAR_4233
- -	2	MMAR_4240 MMAR_4241
+ +	4	MMAR_4247 MMAR_4248 MMAR_4249 MMAR_4250
- -	2	MMAR_4252 MMAR_4253
+ +	2	MMAR_4254 MMAR_4255
+ +	3	MMAR_4258 MMAR_4259 MMAR_4260
+ +	2	MMAR_4262 MMAR_4263
- -	3	MMAR_4265 MMAR_4266 MMAR_4267
+ +	3	MMAR_4275 MMAR_4276 MMAR_4277
- -	2	MMAR_4287 MMAR_4288
+ +	2	MMAR_4293 MMAR_4294
+ +	2	MMAR_4299 MMAR_4300
+ +	2	MMAR_4309 MMAR_4310
- -	2	MMAR_4311 MMAR_4312
+ +	2	MMAR_4314 MMAR_4315
- -	2	MMAR_4317 MMAR_4318
+ +	2	MMAR_4319 MMAR_4320
- -	2	MMAR_4322 MMAR_4323
+ +	2	MMAR_4326 MMAR_4327
+ +	2	MMAR_4331 MMAR_4332
- -	2	MMAR_4338 MMAR_4339
+ +	3	MMAR_4340 MMAR_4341 MMAR_4342
- -	3	MMAR_4343 MMAR_4344 MMAR_4345
- -	2	MMAR_4352 MMAR_4353
+ +	2	MMAR_4357 MMAR_4358
- -	2	MMAR_4365 MMAR_4366
+ +	3	MMAR_4367 MMAR_4368 MMAR_4369
- -	3	MMAR_4371 MMAR_4372 MMAR_4373
- -	2	MMAR_4382 MMAR_4383
- -	2	MMAR_4384 MMAR_4385
- -	4	MMAR_4388 MMAR_4389 MMAR_4390 MMAR_4391
+ +	2	MMAR_4395 MMAR_4396
- -	2	MMAR_4400 MMAR_4401
- -	2	MMAR_4407 MMAR_4408
- -	2	MMAR_4411 MMAR_4412
+ +	3	MMAR_4421 MMAR_4422 MMAR_4423
- -	2	MMAR_4428 MMAR_4429
- -	2	MMAR_4430 MMAR_4431
- -	2	MMAR_4432 MMAR_4433
- -	3	MMAR_4442 MMAR_4443 MMAR_4444
- -	3	MMAR_4445 MMAR_4446 MMAR_4447
+ +	2	MMAR_4448 MMAR_4449
+ +	2	MMAR_4456 MMAR_4457
- -	3	MMAR_4459 MMAR_4460 MMAR_4461
- -	2	MMAR_4462 MMAR_4463
- -	2	MMAR_4465 MMAR_4466
+ +	3	MMAR_4467 MMAR_4468 MMAR_4469
+ +	2	MMAR_4472 MMAR_4473
- -	2	MMAR_4476 MMAR_4477
+ +	2	MMAR_4481 MMAR_4482
+ +	2	MMAR_4486 MMAR_4487
+ +	2	MMAR_4488 MMAR_4489
- -	2	MMAR_4494 MMAR_4495
+ +	3	MMAR_4501 MMAR_4502 MMAR_4503
- -	2	MMAR_4515 MMAR_4516
- -	3	MMAR_4518 MMAR_4519 MMAR_4520
+ +	2	MMAR_4522 MMAR_4523
+ +	2	MMAR_4524 MMAR_4525
- -	2	MMAR_4528 MMAR_4529
+ +	4	MMAR_4531 MMAR_4532 MMAR_4533 MMAR_4534
+ +	3	MMAR_4536 MMAR_4537 MMAR_4538
- -	2	MMAR_4540 MMAR_4541
- -	2	MMAR_4542 MMAR_4543
+ +	2	MMAR_4555 MMAR_4556
- -	4	MMAR_4559 MMAR_4560 MMAR_4561 MMAR_4562
+ +	2	MMAR_4564 MMAR_4565
- -	2	MMAR_4572 MMAR_4573
+ +	2	MMAR_4575 MMAR_4576
- -	2	MMAR_4579 MMAR_4580
+ +	2	MMAR_4581 MMAR_4582
+ +	2	MMAR_4583 MMAR_4584
+ +	2	MMAR_4585 MMAR_4586
+ +	2	MMAR_4589 MMAR_4590
+ +	2	MMAR_4611 MMAR_4612
+ +	2	MMAR_4613 MMAR_4614
- -	3	MMAR_4622 MMAR_4623 MMAR_4624
+ +	4	MMAR_4627 MMAR_4628 MMAR_4629 MMAR_4630
- -	3	MMAR_4635 MMAR_4636 MMAR_4637
- -	2	MMAR_4651 MMAR_4652
+ +	2	MMAR_4653 MMAR_4654
+ +	2	MMAR_4656 MMAR_4657
+ +	3	MMAR_4662 MMAR_4663 MMAR_4664
- -	2	MMAR_4668 MMAR_4669
+ +	2	MMAR_4670 MMAR_4671
- -	2	MMAR_4681 MMAR_4682
- -	2	MMAR_4684 MMAR_4685
+ +	2	MMAR_4691 MMAR_4692
+ +	2	MMAR_4699 MMAR_4700
+ +	2	MMAR_4703 MMAR_4704
- -	3	MMAR_4706 MMAR_4707 MMAR_4708
- -	2	MMAR_4713 MMAR_4714
+ +	2	MMAR_4726 MMAR_4727
+ +	2	MMAR_4729 MMAR_4730
+ +	2	MMAR_4734 MMAR_4735
- -	2	MMAR_4738 MMAR_4739
- -	2	MMAR_4740 MMAR_4741
+ +	2	MMAR_4744 MMAR_4745
+ +	3	MMAR_4746 MMAR_4747 MMAR_4748
- -	2	MMAR_4761 MMAR_4762
- -	2	MMAR_4763 MMAR_4764
- -	2	MMAR_4767 MMAR_4768
- -	5	MMAR_4772 MMAR_4773 MMAR_4774 MMAR_4775 MMAR_4776
- -	2	MMAR_4784 MMAR_4785
- -	3	MMAR_4790 MMAR_4791 MMAR_4792
- -	2	MMAR_4796 MMAR_4797
+ +	2	MMAR_4808 MMAR_4809
- -	2	MMAR_4812 MMAR_4813
+ +	2	MMAR_4821 MMAR_4822
- -	2	MMAR_4823 MMAR_4824
+ +	2	MMAR_4836 MMAR_4837
+ +	2	MMAR_4855 MMAR_4856
+ +	2	MMAR_4858 MMAR_4859
- -	3	MMAR_4862 MMAR_4863 MMAR_4864
+ +	3	MMAR_4866 MMAR_4867 MMAR_4868
+ +	3	MMAR_4874 MMAR_4875 MMAR_4876
- -	2	MMAR_4880 MMAR_4881
- -	3	MMAR_4886 MMAR_4887 MMAR_4888
+ +	5	MMAR_4892 MMAR_4893 MMAR_4894 MMAR_4895 MMAR_4896
- -	2	MMAR_4911 MMAR_4912
- -	2	MMAR_4914 MMAR_4915
- -	3	MMAR_4926 MMAR_4927 MMAR_4928
+ +	3	MMAR_4931 MMAR_4932 MMAR_4933
+ +	3	MMAR_4935 MMAR_4936 MMAR_4937
- -	2	MMAR_4941 MMAR_4942
- -	2	MMAR_4945 MMAR_4946
- -	2	MMAR_4960 MMAR_4961
- -	2	MMAR_4968 MMAR_4969
+ +	2	MMAR_4978 MMAR_4979
- -	3	MMAR_4985 MMAR_4986 MMAR_4987
+ +	2	MMAR_4993 MMAR_4994
- -	2	MMAR_5000 MMAR_5001
+ +	4	MMAR_5008 MMAR_5009 MMAR_5010 MMAR_5011
+ +	2	MMAR_5015 MMAR_5016
- -	3	MMAR_5021 MMAR_5022 MMAR_5023
- -	4	MMAR_5026 MMAR_5027 MMAR_5028 MMAR_5029
+ +	2	MMAR_5033 MMAR_5034
+ +	2	MMAR_5041 MMAR_5042
- -	2	MMAR_5048 MMAR_5049
+ +	2	MMAR_5050 MMAR_5051
+ +	2	MMAR_5052 MMAR_5053
+ +	2	MMAR_5056 MMAR_5057
- -	2	MMAR_5063 MMAR_5064
+ +	2	MMAR_5074 MMAR_5075
+ +	2	MMAR_5076 MMAR_5077
- -	2	MMAR_5079 MMAR_5080
- -	2	MMAR_5082 MMAR_5083
+ +	2	MMAR_5084 MMAR_5085
+ +	2	MMAR_5091 MMAR_5092
- -	3	MMAR_5093 MMAR_5094 MMAR_5095
- -	2	MMAR_5096 MMAR_5097
- -	2	MMAR_5101 MMAR_5102
- -	2	MMAR_5103 MMAR_5104
- -	4	MMAR_5108 MMAR_5109 MMAR_5110 MMAR_5111
- -	2	MMAR_5112 MMAR_5113
+ +	3	MMAR_5114 MMAR_5115 MMAR_5116
+ +	3	MMAR_5130 MMAR_5131 MMAR_5132
+ +	2	MMAR_5134 MMAR_5135
- -	2	MMAR_5138 MMAR_5139
- -	2	MMAR_5144 MMAR_5145
- -	3	MMAR_5151 MMAR_5152 MMAR_5153
+ +	2	MMAR_5157 MMAR_5158
- -	2	MMAR_5159 MMAR_5160
- -	2	MMAR_5166 MMAR_5167
+ +	2	MMAR_5168 MMAR_5169
+ +	2	MMAR_5172 MMAR_5173
- -	2	MMAR_5174 MMAR_5175
- -	2	MMAR_5180 MMAR_5181
+ +	2	MMAR_5183 MMAR_5184
+ +	2	MMAR_5185 MMAR_5186
- -	2	MMAR_5187 MMAR_5188
+ +	2	MMAR_5195 MMAR_5196
+ +	4	MMAR_5199 MMAR_5200 MMAR_5201 MMAR_5202
+ +	2	MMAR_5209 MMAR_5210
- -	3	MMAR_5212 MMAR_5213 MMAR_5214
- -	2	MMAR_5217 MMAR_5218
- -	2	MMAR_5221 MMAR_5222
- -	2	MMAR_5226 MMAR_5227
+ +	5	MMAR_5235 MMAR_5236 MMAR_5237 MMAR_5238 MMAR_5239
+ +	3	MMAR_5244 MMAR_5245 MMAR_5246
+ +	2	MMAR_5248 MMAR_5249
+ +	2	MMAR_5255 MMAR_5256
+ +	3	MMAR_5261 MMAR_5262 MMAR_5263
- -	2	MMAR_5270 MMAR_5271
- -	3	MMAR_5277 MMAR_5278 MMAR_5279
- -	3	MMAR_5288 MMAR_5289 MMAR_5290
+ +	2	MMAR_5291 MMAR_5292
- -	3	MMAR_5299 MMAR_5300 MMAR_5301
+ +	2	MMAR_5309 MMAR_5310
+ +	3	MMAR_5311 MMAR_5312 MMAR_5313
+ +	2	MMAR_5324 MMAR_5325
+ +	2	MMAR_5329 MMAR_5330
+ +	3	MMAR_5336 MMAR_5337 MMAR_5338
- -	2	MMAR_5342 MMAR_5343
+ +	2	MMAR_5354 MMAR_5355
+ +	2	MMAR_5356 MMAR_5357
- -	2	MMAR_5363 MMAR_5364
- -	2	MMAR_5365 MMAR_5366
- -	2	MMAR_5369 MMAR_5370
- -	4	MMAR_5376 MMAR_5377 MMAR_5378 MMAR_5379
+ +	2	MMAR_5387 MMAR_5388
+ +	3	MMAR_5547 MMAR_5396 MMAR_5397
+ +	4	MMAR_5400 MMAR_5401 MMAR_5402 MMAR_5403
- -	2	MMAR_5412 MMAR_5413
+ +	2	MMAR_5415 MMAR_5416
+ +	2	MMAR_5419 MMAR_5420
+ +	2	MMAR_5421 MMAR_5422
+ +	2	MMAR_5428 MMAR_5429
+ +	2	MMAR_5442 MMAR_5443
+ +	2	MMAR_5444 MMAR_5445
+ +	2	MMAR_5451 MMAR_5452
- -	2	MMAR_5457 MMAR_5458
- -	3	MMAR_5459 MMAR_5461 MMAR_5462
- -	2	MMAR_5469 MMAR_5470
+ +	3	MMAR_5476 MMAR_5477 MMAR_5478

## Sheet: overlapped operons
Overlapped operons
Strand	Operon units	Genes in an operon
+ +	2	MMAR_0436 MMAR_0437
- -	2	MMAR_4540 MMAR_4541
+ +	2	MMAR_3584 MMAR_3585
+ +	2	MMAR_2453 MMAR_2454
+ +	2	MMAR_1380 MMAR_1381
+ +	2	MMAR_3040 MMAR_3041
- -	2	MMAR_5082 MMAR_5083
- -	2	MMAR_3793 MMAR_3794
- -	2	MMAR_1237 MMAR_1238
- -	2	MMAR_1018 MMAR_1019
- -	2	MMAR_3663 MMAR_3664
+ +	2	MMAR_3571 MMAR_3572
+ +	2	MMAR_5451 MMAR_5452
+ +	5	MMAR_2080 MMAR_2081 MMAR_2082 MMAR_2083 MMAR_2084
- -	2	MMAR_4823 MMAR_4824
+ +	2	MMAR_3394 MMAR_3395
- -	2	MMAR_1447 MMAR_1448
- -	2	MMAR_1493 MMAR_1494
- -	2	MMAR_3109 MMAR_3110
+ +	3	MMAR_5130 MMAR_5131 MMAR_5132
- -	3	MMAR_1723 MMAR_1724 MMAR_1725
- -	2	MMAR_5363 MMAR_5364
+ +	2	MMAR_1410 MMAR_1411
- -	2	MMAR_3176 MMAR_3177
+ +	2	MMAR_2798 MMAR_2799
- -	2	MMAR_0909 MMAR_0910
- -	2	MMAR_4914 MMAR_4915
- -	2	MMAR_2974 MMAR_2975
+ +	2	MMAR_0348 MMAR_0349
- -	2	MMAR_3650 MMAR_3651
- -	3	MMAR_3014 MMAR_3015 MMAR_3016
+ +	2	MMAR_2871 MMAR_2872
+ +	2	MMAR_4331 MMAR_4332
- -	2	MMAR_0369 MMAR_0370
- -	2	MMAR_3158 MMAR_3159
+ +	2	MMAR_5419 MMAR_5420
+ +	3	MMAR_4055 MMAR_4056 MMAR_4057
+ +	2	MMAR_0254 MMAR_0255
- -	2	MMAR_0863 MMAR_0864
+ +	2	MMAR_1165 MMAR_1166
- -	2	MMAR_3019 MMAR_3020
+ +	2	MMAR_1242 MMAR_1243
- -	2	MMAR_5159 MMAR_5160
+ +	4	MMAR_2396 MMAR_2397 MMAR_2398 MMAR_2399
- -	2	MMAR_1554 MMAR_1555
- -	2	MMAR_3966 MMAR_3967
+ +	3	MMAR_3238 MMAR_3239 MMAR_3240
+ +	2	MMAR_1715 MMAR_1716
+ +	3	MMAR_0188 MMAR_0189 MMAR_0190
+ +	2	MMAR_4060 MMAR_4061
+ +	2	MMAR_1188 MMAR_1189
+ +	2	MMAR_2123 MMAR_2124
- -	2	MMAR_3533 MMAR_3534
+ +	2	MMAR_3964 MMAR_3965
+ +	2	MMAR_0843 MMAR_0844
+ +	2	MMAR_4314 MMAR_4315
+ +	2	MMAR_0191 MMAR_0193
+ +	2	MMAR_4129 MMAR_4130
- -	2	MMAR_4096 MMAR_4097
+ +	2	MMAR_2392 MMAR_2393
- -	3	MMAR_4635 MMAR_4636 MMAR_4637
- -	2	MMAR_4941 MMAR_4942
+ +	2	MMAR_2737 MMAR_2738
+ +	2	MMAR_1830 MMAR_1831
- -	2	MMAR_3851 MMAR_3852
- -	2	MMAR_1319 MMAR_1320
+ +	2	MMAR_4193 MMAR_4194
+ +	2	MMAR_2664 MMAR_2665
- -	2	MMAR_1005 MMAR_1006
+ +	2	MMAR_4855 MMAR_4856
- -	2	MMAR_3962 MMAR_3963
- -	2	MMAR_2022 MMAR_2023
- -	2	MMAR_3233 MMAR_3234
+ +	2	MMAR_0078 MMAR_0079
+ +	2	MMAR_0780 MMAR_0781
- -	2	MMAR_0497 MMAR_0498
- -	3	MMAR_3770 MMAR_3771 MMAR_3772
+ +	2	MMAR_2027 MMAR_2028
+ +	2	MMAR_5084 MMAR_5085
+ +	3	MMAR_3162 MMAR_3163 MMAR_3164
+ +	2	MMAR_4488 MMAR_4489
+ +	3	MMAR_0709 MMAR_0710 MMAR_0711
- -	2	MMAR_0472 MMAR_0473
+ +	3	MMAR_2345 MMAR_2346 MMAR_2347
- -	2	MMAR_1481 MMAR_1482
+ +	2	MMAR_4481 MMAR_4482
- -	2	MMAR_2377 MMAR_2378
- -	2	MMAR_2329 MMAR_2330
- -	2	MMAR_3074 MMAR_3075
- -	3	MMAR_0921 MMAR_0922 MMAR_0923
- -	2	MMAR_3266 MMAR_3267
- -	2	MMAR_4684 MMAR_4685
+ +	2	MMAR_0966 MMAR_0967
+ +	2	MMAR_0793 MMAR_0794
- -	3	MMAR_5151 MMAR_5152 MMAR_5153
+ +	2	MMAR_2314 MMAR_2315
+ +	2	MMAR_2126 MMAR_2127
- -	2	MMAR_3006 MMAR_3007
+ +	2	MMAR_1003 MMAR_1004
+ +	2	MMAR_4522 MMAR_4523
+ +	2	MMAR_2570 MMAR_2571
+ +	2	MMAR_2275 MMAR_2276
- -	2	MMAR_0795 MMAR_0796
- -	2	MMAR_2493 MMAR_2494
+ +	2	MMAR_3443 MMAR_3444
- -	2	MMAR_2993 MMAR_2994
+ +	3	MMAR_2756 MMAR_2757 MMAR_2758
- -	2	MMAR_2142 MMAR_2143
- -	2	MMAR_0753 MMAR_0754
+ +	2	MMAR_2735 MMAR_2736
+ +	2	MMAR_1935 MMAR_1936
- -	2	MMAR_2078 MMAR_2079
+ +	2	MMAR_0782 MMAR_0783
+ +	2	MMAR_1923 MMAR_1924
+ +	3	MMAR_4874 MMAR_4875 MMAR_4876
+ +	2	MMAR_5428 MMAR_5429
- -	3	MMAR_0127 MMAR_0128 MMAR_0129
- -	2	MMAR_3434 MMAR_3435
+ +	2	MMAR_0119 MMAR_0120
+ +	2	MMAR_0986 MMAR_0987
+ +	2	MMAR_4808 MMAR_4809
- -	2	MMAR_0058 MMAR_0059
+ +	2	MMAR_2585 MMAR_2586
- -	2	MMAR_0766 MMAR_0767
+ +	2	MMAR_4118 MMAR_4119
+ +	2	MMAR_2647 MMAR_2648
+ +	2	MMAR_3645 MMAR_3646
- -	2	MMAR_3084 MMAR_3085
- -	2	MMAR_4232 MMAR_4233
- -	2	MMAR_4311 MMAR_4312
- -	3	MMAR_5288 MMAR_5289 MMAR_5290
- -	2	MMAR_3121 MMAR_3122
- -	3	MMAR_3745 MMAR_3746 MMAR_3747
- -	2	MMAR_5369 MMAR_5370
+ +	3	MMAR_5244 MMAR_5245 MMAR_5246
- -	3	MMAR_5021 MMAR_5022 MMAR_5023
+ +	2	MMAR_2203 MMAR_2204
+ +	4	MMAR_1085 MMAR_1086 MMAR_1087 MMAR_1088
+ +	2	MMAR_1170 MMAR_1171
+ +	2	MMAR_1684 MMAR_1685
+ +	2	MMAR_4653 MMAR_4654
- -	2	MMAR_2923 MMAR_2924
+ +	2	MMAR_0811 MMAR_0812
- -	2	MMAR_3380 MMAR_3381
+ +	2	MMAR_3400 MMAR_3401
+ +	3	MMAR_0801 MMAR_0802 MMAR_0803
+ +	2	MMAR_1816 MMAR_1817
- -	2	MMAR_1078 MMAR_1079
- -	2	MMAR_0963 MMAR_0965
+ +	2	MMAR_1718 MMAR_1719
- -	3	MMAR_0446 MMAR_0447 MMAR_0448
- -	3	MMAR_4985 MMAR_4986 MMAR_4987
- -	2	MMAR_0643 MMAR_0644
+ +	3	MMAR_3981 MMAR_3982 MMAR_3983
+ +	4	MMAR_4531 MMAR_4532 MMAR_4533 MMAR_4534
- -	2	MMAR_4968 MMAR_4969
+ +	2	MMAR_5356 MMAR_5357
+ +	2	MMAR_1624 MMAR_1625
- -	2	MMAR_2576 MMAR_2577
+ +	2	MMAR_3946 MMAR_3947
+ +	2	MMAR_2201 MMAR_2202
+ +	2	MMAR_2040 MMAR_2041
+ +	2	MMAR_0466 MMAR_0467
+ +	2	MMAR_1137 MMAR_1138
- -	2	MMAR_3160 MMAR_3161
+ +	2	MMAR_3389 MMAR_3390
+ +	2	MMAR_4174 MMAR_4175
- -	2	MMAR_1143 MMAR_1144
+ +	2	MMAR_2543 MMAR_2545
- -	2	MMAR_3479 MMAR_3480
- -	2	MMAR_2485 MMAR_2486
+ +	2	MMAR_1070 MMAR_1071
+ +	2	MMAR_2175 MMAR_2176
+ +	2	MMAR_4170 MMAR_4171
- -	2	MMAR_4476 MMAR_4477
+ +	2	MMAR_4395 MMAR_4396
- -	2	MMAR_0484 MMAR_5555
+ +	3	MMAR_5311 MMAR_5312 MMAR_5313
+ +	2	MMAR_5033 MMAR_5034
- -	3	MMAR_3811 MMAR_3812 MMAR_3813
- -	2	MMAR_2594 MMAR_2595
+ +	3	MMAR_0970 MMAR_0971 MMAR_0972
- -	2	MMAR_3348 MMAR_3349
- -	2	MMAR_5561 MMAR_3613
- -	3	MMAR_4622 MMAR_4623 MMAR_4624
- -	3	MMAR_3722 MMAR_3723 MMAR_3724
+ +	2	MMAR_0072 MMAR_0073
+ +	2	MMAR_5309 MMAR_5310
- -	3	MMAR_2767 MMAR_2768 MMAR_2769
+ +	3	MMAR_3360 MMAR_3361 MMAR_3362
+ +	3	MMAR_3692 MMAR_3693 MMAR_3694
- -	2	MMAR_3830 MMAR_3831
- -	2	MMAR_2232 MMAR_2233
- -	3	MMAR_3730 MMAR_3731 MMAR_3732
+ +	3	MMAR_1939 MMAR_1940 MMAR_1941
- -	2	MMAR_1550 MMAR_1551
- -	2	MMAR_2926 MMAR_2927
- -	4	MMAR_1670 MMAR_1671 MMAR_1672 MMAR_1673
- -	2	MMAR_4668 MMAR_4669
+ +	2	MMAR_1674 MMAR_1675
+ +	2	MMAR_0785 MMAR_0786
- -	2	MMAR_2036 MMAR_2037
- -	2	MMAR_4400 MMAR_4401
+ +	2	MMAR_2840 MMAR_2841
- -	3	MMAR_4012 MMAR_4013 MMAR_4014
+ +	2	MMAR_1979 MMAR_1980
- -	2	MMAR_2009 MMAR_2010
+ +	2	MMAR_4836 MMAR_4837
+ +	2	MMAR_5041 MMAR_5042
- -	2	MMAR_2515 MMAR_2516
- -	2	MMAR_2426 MMAR_2427
- -	3	MMAR_0509 MMAR_0510 MMAR_0511
+ +	3	MMAR_5114 MMAR_5115 MMAR_5116
+ +	2	MMAR_0993 MMAR_0994
+ +	2	MMAR_3128 MMAR_3129
+ +	2	MMAR_1294 MMAR_1295
- -	2	MMAR_4384 MMAR_4385
+ +	2	MMAR_4555 MMAR_4556
+ +	2	MMAR_1886 MMAR_1887
+ +	3	MMAR_4467 MMAR_4468 MMAR_4469
+ +	2	MMAR_0534 MMAR_0535
+ +	2	MMAR_4071 MMAR_4072
- -	2	MMAR_0696 MMAR_0697
- -	2	MMAR_0480 MMAR_0481
+ +	2	MMAR_1985 MMAR_1986
- -	2	MMAR_1345 MMAR_1346
+ +	2	MMAR_0901 MMAR_0902
- -	3	MMAR_3037 MMAR_3038 MMAR_3039
+ +	2	MMAR_2017 MMAR_2018
- -	2	MMAR_1580 MMAR_1581
+ +	2	MMAR_3873 MMAR_3874
+ +	2	MMAR_5444 MMAR_5445
+ +	2	MMAR_3440 MMAR_3441
- -	2	MMAR_0713 MMAR_0714
+ +	2	MMAR_0589 MMAR_0590
- -	2	MMAR_5226 MMAR_5227
- -	2	MMAR_0771 MMAR_0772
- -	2	MMAR_3000 MMAR_3001
- -	2	MMAR_2006 MMAR_2007
+ +	2	MMAR_1988 MMAR_1989
+ +	2	MMAR_1766 MMAR_1767
- -	2	MMAR_3527 MMAR_3528
+ +	2	MMAR_1374 MMAR_1375
- -	2	MMAR_0093 MMAR_0094
+ +	2	MMAR_1760 MMAR_1761
- -	3	MMAR_2517 MMAR_2518 MMAR_2519
- -	2	MMAR_4411 MMAR_4412
- -	2	MMAR_2444 MMAR_2445
+ +	2	MMAR_1926 MMAR_1927
- -	2	MMAR_4432 MMAR_4433
+ +	2	MMAR_5157 MMAR_5158
- -	2	MMAR_2892 MMAR_2893
+ +	2	MMAR_3339 MMAR_3340
+ +	2	MMAR_4585 MMAR_4586
+ +	2	MMAR_5168 MMAR_5169
- -	2	MMAR_3940 MMAR_3941
+ +	3	MMAR_3580 MMAR_3581 MMAR_3582
+ +	2	MMAR_3635 MMAR_3636
+ +	2	MMAR_0103 MMAR_0104
+ +	2	MMAR_0360 MMAR_0361
+ +	2	MMAR_2370 MMAR_2371
+ +	2	MMAR_3627 MMAR_3628
+ +	2	MMAR_0358 MMAR_0359
+ +	2	MMAR_1231 MMAR_1232
+ +	2	MMAR_2784 MMAR_2785
+ +	2	MMAR_0911 MMAR_0912
+ +	3	MMAR_1358 MMAR_1359 MMAR_1360
+ +	2	MMAR_2847 MMAR_2848
+ +	3	MMAR_0414 MMAR_0415 MMAR_0416
+ +	2	MMAR_5015 MMAR_5016
+ +	2	MMAR_0727 MMAR_0728
+ +	2	MMAR_3743 MMAR_3744
+ +	2	MMAR_3712 MMAR_3713
+ +	3	MMAR_0723 MMAR_0724 MMAR_0725
+ +	2	MMAR_0936 MMAR_0937
+ +	2	MMAR_2217 MMAR_2218
+ +	2	MMAR_4486 MMAR_4487
+ +	2	MMAR_4613 MMAR_4614
+ +	2	MMAR_4262 MMAR_4263
- -	2	MMAR_2995 MMAR_2996
+ +	2	MMAR_2674 MMAR_2675
- -	2	MMAR_1255 MMAR_1256
- -	2	MMAR_0757 MMAR_0758
+ +	2	MMAR_1020 MMAR_1021
- -	2	MMAR_0851 MMAR_0852
+ +	2	MMAR_2617 MMAR_2618
+ +	2	MMAR_1843 MMAR_1844
+ +	2	MMAR_2089 MMAR_2090
- -	2	MMAR_1908 MMAR_1909
- -	2	MMAR_5412 MMAR_5413
- -	2	MMAR_1362 MMAR_1363
- -	2	MMAR_2562 MMAR_2563
- -	2	MMAR_1218 MMAR_1219
- -	2	MMAR_2774 MMAR_2775
- -	2	MMAR_1191 MMAR_1192
- -	2	MMAR_2306 MMAR_2307
- -	2	MMAR_2044 MMAR_2045
+ +	3	MMAR_3510 MMAR_3511 MMAR_3512
- -	2	MMAR_3481 MMAR_3482
+ +	2	MMAR_2289 MMAR_2290
- -	2	MMAR_2842 MMAR_2843
- -	2	MMAR_0740 MMAR_0741
- -	2	MMAR_1649 MMAR_1650
+ +	2	MMAR_3797 MMAR_3798
+ +	3	MMAR_1334 MMAR_1335 MMAR_1336
- -	2	MMAR_0148 MMAR_0149
+ +	2	MMAR_1224 MMAR_1225
- -	2	MMAR_0733 MMAR_0734
+ +	2	MMAR_2433 MMAR_2434
+ +	2	MMAR_1315 MMAR_1316
+ +	2	MMAR_3066 MMAR_3067
+ +	2	MMAR_3368 MMAR_3369
+ +	3	MMAR_4536 MMAR_4537 MMAR_4538
+ +	2	MMAR_3276 MMAR_3277
+ +	2	MMAR_2951 MMAR_2952
+ +	2	MMAR_2699 MMAR_2700
+ +	2	MMAR_2608 MMAR_2609
- -	4	MMAR_4213 MMAR_4214 MMAR_4215 MMAR_4216
- -	2	MMAR_0953 MMAR_0954
+ +	2	MMAR_1351 MMAR_1352
- -	2	MMAR_4528 MMAR_4529
+ +	2	MMAR_0587 MMAR_0588
- -	2	MMAR_3070 MMAR_3071
+ +	2	MMAR_1370 MMAR_1371
- -	2	MMAR_0362 MMAR_0363
+ +	2	MMAR_4107 MMAR_5576
+ +	2	MMAR_3741 MMAR_3742
- -	3	MMAR_0020 MMAR_0021 MMAR_0022
- -	3	MMAR_3827 MMAR_3828 MMAR_3829
+ +	2	MMAR_0563 MMAR_0564
+ +	2	MMAR_4456 MMAR_4457
+ +	2	MMAR_1133 MMAR_1134
+ +	2	MMAR_0539 MMAR_0540
+ +	2	MMAR_2468 MMAR_2469
+ +	2	MMAR_2269 MMAR_2270
+ +	2	MMAR_1689 MMAR_1690
+ +	2	MMAR_2858 MMAR_2859
+ +	2	MMAR_5209 MMAR_5210
- -	2	MMAR_5000 MMAR_5001
+ +	2	MMAR_5185 MMAR_5186
+ +	2	MMAR_2726 MMAR_2727
- -	2	MMAR_3756 MMAR_3757
+ +	3	MMAR_2683 MMAR_2684 MMAR_2685
+ +	2	MMAR_3643 MMAR_3644
+ +	2	MMAR_3448 MMAR_3449
+ +	2	MMAR_2967 MMAR_2968
- -	2	MMAR_5096 MMAR_5097
- -	3	MMAR_4371 MMAR_4372 MMAR_4373
- -	2	MMAR_2242 MMAR_2243
- -	2	MMAR_5063 MMAR_5064
- -	3	MMAR_1251 MMAR_1252 MMAR_1253
+ +	2	MMAR_2162 MMAR_2163
+ +	2	MMAR_1524 MMAR_1525
- -	2	MMAR_4338 MMAR_4339
+ +	5	MMAR_2510 MMAR_2511 MMAR_2512 MMAR_2513 MMAR_2514
+ +	2	MMAR_2050 MMAR_2051
- -	2	MMAR_2252 MMAR_2253
+ +	2	MMAR_1958 MMAR_1959
- -	2	MMAR_5558 MMAR_3838
- -	2	MMAR_0373 MMAR_0374
