# Supplementary material for: Revealing of Mycobacterium marinum Transcriptome by RNA-seq
Source: PLoS One. 2013 Sep 30;8(9):e75828. doi: 10.1371/journal.pone.0075828 (PMC3786904; doi:10.1371/journal.pone.0075828)
Supplement: Table S9 — Summary of assembly transcripts. (XLSX) [file pone.0075828.s010.xlsx]

## Sheet: Summary of assembly transcripts
Evidence code	Early stationary phase	Log phase
Contained	1327	3380
Overlap with a reference transcript	1369	2086
Intergenic transcript	38	74
Overlap with reference on the opposite strand	1251	2033
