# Supplementary material for: Revealing of Mycobacterium marinum Transcriptome by RNA-seq
Source: PLoS One. 2013 Sep 30;8(9):e75828. doi: 10.1371/journal.pone.0075828 (PMC3786904; doi:10.1371/journal.pone.0075828)
Supplement: Table S10 — Blast results against Rfam database. (XLSX) [file pone.0075828.s011.xlsx]

## Sheet: blast against Rfam database
Rfam hit	Intergenic transcripts								start	end	strand	RPKM
RF00005_tRNA	wt-s:Locus_1804_Transcript_1/1_Confidence_1.000_Length_4528_1_38_2								26896	26933	+	180.46
RF00059_TPP	wt-l:Locus_1_Transcript_4440/6793_Confidence_1.000_Length_118_1_118								884186	884303	-	1164.98
RF01497_ALIL	wt-l:Locus_1364_Transcript_1/1_Confidence_1.000_Length_719_4_716								1930714	1931426	+	104.78
RF00010_RNaseP_bact_a	wt-s:Locus_1_Transcript_371/1715_Confidence_1.000_Length_403_1_403								4078189	4078591	+	6.92
RF00010_RNaseP_bact_a	wt-s:Locus_1_Transcript_372/1715_Confidence_1.000_Length_207_1_207								4078575	4078779	+	79.71
RF00010_RNaseP_bact_a	wt-s:Locus_1_Transcript_373/1715_Confidence_1.000_Length_139_1_80								4078872	4078951	+	73.34
RF01118_PK-G12rRNA	wt-l:Locus_1_Transcript_2975/6793_Confidence_1.000_Length_115_1_115								5031058	5031172	-	713.74
RF01118_PK-G12rRNA	wt-s:Locus_1_Transcript_1520/1715_Confidence_1.000_Length_111_1_111								5031062	5031172	-	1951.89
RF00177_SSU_rRNA_bacteria	wt-l:Locus_1_Transcript_2632/6793_Confidence_1.000_Length_126_1_126								5035335	5035457	+	27.18
RF01959_SSU_rRNA_archaea	wt-l:Locus_1_Transcript_2632/6793_Confidence_1.000_Length_126_1_126								5035335	5035457	+	27.18
RF01066_6C	wt-l:Locus_1_Transcript_5650/6793_Confidence_1.000_Length_212_1_212								6231989	6232200	+	16.69
