# Supplementary material for: Revealing of Mycobacterium marinum Transcriptome by RNA-seq
Source: PLoS One. 2013 Sep 30;8(9):e75828. doi: 10.1371/journal.pone.0075828 (PMC3786904; doi:10.1371/journal.pone.0075828)
Supplement: Table S11 — Primers used for operon validation. (XLSX) [file pone.0075828.s012.xlsx]

## Sheet: Operon validation
Primers for operon validation
MMAR_0078 MMAR_0079
78_79F	5' GAC GTG GGT ATT CGC TTT AAT 3'
78_79R	5' CGC TGT GGA ACA CGA AAT GA 3'
MMAR_0155 MMAR_0156
155_156F	5' CCG GGC TCC ATC CAG TAG GTG 3'
155_156R	5' TGC CGG TCA AAG ACG TGC TCA 3'
MMAR_0159 MMAR_0160
159_160F	5' CTC ATC AAT ATT GGC GCT GTC 3'
159_160R	5' TGG ATC CTT TGG CCG TCA T 3'
MMAR_0181 MMAR_0182
181_182F	5' CGG TGA CCA CGT TGC GCA TCA 3'
181_182R	5' TCG CGT CGC CGT TCT TG 3'
MMAR_0290 MMAR_0291
290_291F	5' GCA TGG GCC AAC TCG CGC ACT 3'
290_291R	5' CGC AAG AAC CGC CGC AAC GAC 3'
MMAR_1070 MMAR_1071
1070_1071F	5' AGG TCA ACC AGG CCG GCG TCA 3'
1070_1071R	5' TCC AGC AGC GGC GCG GTC TC 3'
MMAR_1078 MMAR_1079
1078_1079F	5' CCA GCC CAT CTT CTC TTC GAG 3'
1078_1079R	5' CCT GCG AGT CGG ACA TAG CCT 3'
MMAR_2109 MMAR_2110
2109_2110F	5' GTG GTG CGC ACG CCG TCA GAT 3'
2109_2110R	5' CTG CCG CAG CGT CGC CAG A 3'
MMAR_2120 MMAR_2121
2120_2121F	5' CAC CCA GTG CGG CAA GGA CGA 3'
2120_2121R	5' GTG AAG CCG CGC ACG ATG ATG 3'
MMAR_2133 MMAR_2134
2133_2134F	5' AGA CGC CTT CGA CAC GCT GGT 3'
2133_2134R	5' GGC GGC GTC GAT GAA CT 3'
MMAR_2142 MMAR_2143
2142_2143F	5' GCG AGC CTC CGA AAC CAC GTC 3'
2142_2143R	5' TCA CAA CAG GGC GGT TA 3'
MMAR_2162 MMAR_2163
2162_2163F	5' CTA TTT CCA TGT CAC CGA ACC 3'
2162_2163R	5' GCG CTG CCA CAC GAC AA 3'
MMAR_3266 MMAR_3267
3266_3267F	5' CCA ACA AGA TAA GCC GCA TAC 3'
3266_3267R	5' AAC TAC CTC GAC CCG GAT G 3'
MMAR_3276 MMAR_3277
3276_3277F	5' AAT ACG GTG CCC TTC GCG ACG 3'
3276_3277R	5' AGT TGG CCG GCC GCA CCT 3'
MMAR_5021 MMAR_5022 MMAR_5023
5021__5023F	5' GAG GTT CTC ATG CCC GTG AAA 3'
5021__5023R	5' CGG GCA CCT GCT CGA CAA CAT 3'
MMAR_5027 MMAR_5028 MMAR_5029
5027__5029F	5' CGT TCT CCG TCA ACC GCG TCT 3'
5027__5029R	5' CGA AGG TCC CTG GCC GCA CAC 3'
MMAR_5103 MMAR_5104 MMAR_5105
5103__5105F	5' TTG TCG ACC AGC AGC GGA ATA 3'
5103__5105R	5' GTG CCG ATC GTG CGT GAA 3'
